# Supplementary material for: Self-serving incentives impair collective decisions by increasing conformity
Source: PLoS One. 2019 Nov 14;14(11):e0224725. doi: 10.1371/journal.pone.0224725 (PMC6855459; doi:10.1371/journal.pone.0224725)
Supplement: S2 File — The data that support the findings of this study. (XLSX) [file pone.0224725.s004.xlsx]

## Sheet: Error
group	trial	question		payoff	socialinfo	group_x	group_y	correct_ans_x	correct_ans_y	grouperror
2157	1	Oscar Wilde	2	Ind	NoS	0.437857	0.465209	0.403	0.557	0.0981863
2157	2	Edward VI	2	Ind	NoS	0.526174	0.599619	0.185	0.833	0.41336
2157	3	WWI Bombs	2	Ind	NoS	0.54585	0.593536	0.569	0.362	0.232691
2157	5	Arthur Conan Doyle	2	Ind	Soc	0.485765	0.551659	0.522	0.809	0.25988
2157	7	McDonalds UK	2	Ind	Soc	0.513096	0.560675	0.396	0.237	0.344205
2157	8	David Beckham	2	Ind	Soc	0.519912	0.244881	0.658	0.308	0.15183
2157	9	Alan Turing	2	Col	NoS	0.580564	0.469302	0.405	0.436	0.178694
2157	10	Oldest Tree	2	Col	NoS	0.443012	0.580961	0.344	0.109	0.482235
2157	12	Rolling Stones	2	Col	NoS	0.45007	0.41273	0.377	0.909	0.501621
2157	13	Elizabeth I	2	Col	Soc	0.304092	0.542467	0.661	0.586	0.359553
2157	14	First Escalators	2	Col	Soc	0.524998	0.477592	0.385	0.544	0.154949
2157	16	Most Koreans	2	Col	Soc	0.345343	0.656713	0.278	0.872	0.225574
2159	1	Oscar Wilde	2	Ind	NoS	0.519479	0.500683	0.403	0.557	0.129379
2159	2	Edward VI	2	Ind	NoS	0.49492	0.563371	0.185	0.833	0.410792
2159	3	WWI Bombs	2	Ind	NoS	0.535454	0.56636	0.569	0.362	0.207095
2159	5	Arthur Conan Doyle	2	Ind	Soc	0.438714	0.475281	0.522	0.809	0.343955
2159	7	McDonalds UK	2	Ind	Soc	0.6029	0.551973	0.396	0.237	0.37685
2159	8	David Beckham	2	Ind	Soc	0.350489	0.509015	0.658	0.308	0.367383
2159	9	Alan Turing	2	Col	NoS	0.565146	0.416455	0.405	0.436	0.161335
2159	10	Oldest Tree	2	Col	NoS	0.347677	0.569833	0.344	0.109	0.460848
2159	12	Rolling Stones	2	Col	NoS	0.537009	0.520937	0.377	0.909	0.419757
2159	13	Elizabeth I	2	Col	Soc	0.184577	0.821884	0.661	0.586	0.531621
2159	14	First Escalators	2	Col	Soc	0.470769	0.448284	0.385	0.544	0.128522
2159	16	Most Koreans	2	Col	Soc	0.563649	0.526289	0.278	0.872	0.448454
2166	1	Oscar Wilde	2	Ind	NoS	0.502381	0.558864	0.403	0.557	0.0993986
2166	2	Edward VI	2	Ind	NoS	0.493674	0.657426	0.185	0.833	0.355114
2166	3	WWI Bombs	2	Ind	NoS	0.589597	0.533848	0.569	0.362	0.173078
2166	4	HG Wells	2	Ind	NoS	0.440824	0.375453	0.7	0.811	0.506827
2166	5	Arthur Conan Doyle	2	Ind	Soc	0.358835	0.445549	0.522	0.809	0.398396
2166	6	Most Violent Crime	2	Ind	Soc	0.615468	0.444287	0.467	0.482	0.153183
2166	7	McDonalds UK	2	Ind	Soc	0.452342	0.453618	0.396	0.237	0.223826
2166	8	David Beckham	2	Ind	Soc	0.558874	0.82444	0.658	0.308	0.525867
2166	9	Alan Turing	2	Col	NoS	0.624883	0.391004	0.405	0.436	0.22444
2166	10	Oldest Tree	2	Col	NoS	0.206911	0.525308	0.344	0.109	0.438298
2166	11	Jack The Ripper	2	Col	NoS	0.471033	0.471397	0.572	0.451	0.103007
2166	12	Rolling Stones	2	Col	NoS	0.48035	0.520184	0.377	0.909	0.402317
2166	13	Elizabeth I	2	Col	Soc	0.414233	0.621712	0.661	0.586	0.249338
2166	14	First Escalators	2	Col	Soc	0.492955	0.502345	0.385	0.544	0.115712
2166	15	William Morris	2	Col	Soc	0.458523	0.527339	0.857	0.629	0.41124
2166	16	Most Koreans	2	Col	Soc	0.423124	0.817107	0.278	0.872	0.155159
2171	1	Oscar Wilde	2	Ind	NoS	0.424036	0.553504	0.403	0.557	0.021324
2171	2	Edward VI	2	Ind	NoS	0.521348	0.565948	0.185	0.833	0.429473
2171	3	WWI Bombs	2	Ind	NoS	0.540334	0.500545	0.569	0.362	0.141479
2171	4	HG Wells	2	Ind	NoS	0.45675	0.562951	0.7	0.811	0.347417
2171	5	Arthur Conan Doyle	2	Ind	Soc	0.456322	0.563163	0.522	0.809	0.254459
2171	6	Most Violent Crime	2	Ind	Soc	0.528597	0.406516	0.467	0.482	0.0974272
2171	7	McDonalds UK	2	Ind	Soc	0.477408	0.485439	0.396	0.237	0.261437
2171	8	David Beckham	2	Ind	Soc	0.573735	0.528126	0.658	0.308	0.235703
2171	9	Alan Turing	2	Col	NoS	0.354899	0.524765	0.405	0.436	0.101929
2171	10	Oldest Tree	2	Col	NoS	0.253366	0.670399	0.344	0.109	0.568668
2171	11	Jack The Ripper	2	Col	NoS	0.623118	0.550849	0.572	0.451	0.112173
2171	12	Rolling Stones	2	Col	NoS	0.394051	0.569036	0.377	0.909	0.340391
2171	13	Elizabeth I	2	Col	Soc	0.510068	0.586637	0.661	0.586	0.150934
2171	14	First Escalators	2	Col	Soc	0.448956	0.519519	0.385	0.544	0.068481
2171	15	William Morris	2	Col	Soc	0.528907	0.476769	0.857	0.629	0.361689
2171	16	Most Koreans	2	Col	Soc	0.37718	0.790209	0.278	0.872	0.128555
2175	1	Oscar Wilde	2	Ind	NoS	0.557581	0.544119	0.403	0.557	0.155117
2175	2	Edward VI	2	Ind	NoS	0.385148	0.429615	0.185	0.833	0.45031
2175	3	WWI Bombs	2	Ind	NoS	0.49443	0.548573	0.569	0.362	0.200923
2175	4	HG Wells	2	Ind	NoS	0.488809	0.62771	0.7	0.811	0.279637
2175	5	Arthur Conan Doyle	2	Ind	Soc	0.591172	0.412039	0.522	0.809	0.402943
2175	6	Most Violent Crime	2	Ind	Soc	0.827441	0.586821	0.467	0.482	0.375374
2175	7	McDonalds UK	2	Ind	Soc	0.361916	0.49087	0.396	0.237	0.256148
2175	8	David Beckham	2	Ind	Soc	0.512335	0.546007	0.658	0.308	0.279044
2175	9	Alan Turing	2	Col	NoS	0.425031	0.474938	0.405	0.436	0.0437886
2175	10	Oldest Tree	2	Col	NoS	0.255893	0.491501	0.344	0.109	0.392517
2175	11	Jack The Ripper	2	Col	NoS	0.751345	0.514285	0.572	0.451	0.190183
2175	12	Rolling Stones	2	Col	NoS	0.408235	0.395479	0.377	0.909	0.51447
2175	13	Elizabeth I	2	Col	Soc	0.351485	0.450583	0.661	0.586	0.337842
2175	14	First Escalators	2	Col	Soc	0.540278	0.478994	0.385	0.544	0.168336
2175	15	William Morris	2	Col	Soc	0.488982	0.390517	0.857	0.629	0.438533
2175	16	Most Koreans	2	Col	Soc	0.467492	0.718229	0.278	0.872	0.244034
2177	1	Oscar Wilde	2	Ind	NoS	0.419069	0.538458	0.403	0.557	0.0245361
2177	2	Edward VI	2	Ind	NoS	0.503612	0.494354	0.185	0.833	0.464968
2177	3	WWI Bombs	2	Ind	NoS	0.497574	0.564942	0.569	0.362	0.215144
2177	4	HG Wells	2	Ind	NoS	0.569823	0.698264	0.7	0.811	0.172207
2177	5	Arthur Conan Doyle	2	Ind	Soc	0.450787	0.303466	0.522	0.809	0.510525
2177	6	Most Violent Crime	2	Ind	Soc	0.65182	0.682874	0.467	0.482	0.272963
2177	7	McDonalds UK	2	Ind	Soc	0.541818	0.460154	0.396	0.237	0.266572
2177	8	David Beckham	2	Ind	Soc	0.697304	0.341948	0.658	0.308	0.0519356
2177	9	Alan Turing	2	Col	NoS	0.418887	0.465909	0.405	0.436	0.0329757
2177	10	Oldest Tree	2	Col	NoS	0.293961	0.534795	0.344	0.109	0.428725
2177	11	Jack The Ripper	2	Col	NoS	0.648721	0.49069	0.572	0.451	0.0863792
2177	12	Rolling Stones	2	Col	NoS	0.391758	0.487962	0.377	0.909	0.421297
2177	13	Elizabeth I	2	Col	Soc	0.369822	0.671273	0.661	0.586	0.303407
2177	14	First Escalators	2	Col	Soc	0.508981	0.494958	0.385	0.544	0.133328
2177	15	William Morris	2	Col	Soc	0.499056	0.570445	0.857	0.629	0.362701
2177	16	Most Koreans	2	Col	Soc	0.342723	0.67944	0.278	0.872	0.203146
2222	1	First Escalators	2	Ind	NoS	0.465222	0.497808	0.385	0.544	0.09257
2222	2	Elizabeth I	2	Ind	NoS	0.489615	0.626405	0.661	0.586	0.176084
2222	3	Most Koreans	2	Ind	NoS	0.53224	0.505146	0.278	0.872	0.446341
2222	4	William Morris	2	Ind	NoS	0.480933	0.46986	0.857	0.629	0.408352
2222	5	Rolling Stones	2	Ind	Soc	0.384064	0.639966	0.377	0.909	0.269127
2222	6	Oldest Tree	2	Ind	Soc	0.400473	0.560398	0.344	0.109	0.454917
2222	7	Jack The Ripper	2	Ind	Soc	0.612261	0.553974	0.572	0.451	0.110565
2222	8	Alan Turing	2	Ind	Soc	0.42169	0.600574	0.405	0.436	0.165418
2222	9	McDonalds UK	2	Col	NoS	0.52822	0.531664	0.396	0.237	0.322969
2222	10	Most Violent Crime	2	Col	NoS	0.503386	0.513437	0.467	0.482	0.0480858
2222	11	Arthur Conan Doyle	2	Col	NoS	0.467729	0.537849	0.522	0.809	0.276529
2222	12	David Beckham	2	Col	NoS	0.598089	0.546266	0.658	0.308	0.245683
2222	13	WWI Bombs	2	Col	Soc	0.568914	0.473054	0.569	0.362	0.111054
2222	14	Edward VI	2	Col	Soc	0.539182	0.569072	0.185	0.833	0.441705
2222	15	HG Wells	2	Col	Soc	0.493862	0.622736	0.7	0.811	0.279171
2222	16	Oscar Wilde	2	Col	Soc	0.597523	0.469727	0.403	0.557	0.213204
2225	1	First Escalators	2	Ind	NoS	0.473565	0.55449	0.385	0.544	0.0891838
2225	2	Elizabeth I	2	Ind	NoS	0.463671	0.575078	0.661	0.586	0.197631
2225	3	Most Koreans	2	Ind	NoS	0.329971	0.489318	0.278	0.872	0.386195
2225	4	William Morris	2	Ind	NoS	0.516747	0.600866	0.857	0.629	0.341414
2225	5	Rolling Stones	2	Ind	Soc	0.620664	0.609933	0.377	0.909	0.385763
2225	6	Oldest Tree	2	Ind	Soc	0.267157	0.478429	0.344	0.109	0.377336
2225	7	Jack The Ripper	2	Ind	Soc	0.511526	0.559361	0.572	0.451	0.124094
2225	8	Alan Turing	2	Ind	Soc	0.505368	0.613146	0.405	0.436	0.203604
2225	9	McDonalds UK	2	Col	NoS	0.46441	0.487137	0.396	0.237	0.259323
2225	10	Most Violent Crime	2	Col	NoS	0.617931	0.634191	0.467	0.482	0.214342
2225	11	Arthur Conan Doyle	2	Col	NoS	0.535092	0.576159	0.522	0.809	0.233208
2225	12	David Beckham	2	Col	NoS	0.44119	0.420778	0.658	0.308	0.244388
2225	13	WWI Bombs	2	Col	Soc	0.553957	0.553241	0.569	0.362	0.191831
2225	14	Edward VI	2	Col	Soc	0.538355	0.485222	0.185	0.833	0.495792
2225	15	HG Wells	2	Col	Soc	0.353858	0.510649	0.7	0.811	0.458284
2225	16	Oscar Wilde	2	Col	Soc	0.51975	0.42512	0.403	0.557	0.176133
2230	1	First Escalators	2	Ind	NoS	0.5522	0.611415	0.385	0.544	0.180279
2230	2	Elizabeth I	2	Ind	NoS	0.446094	0.644522	0.661	0.586	0.222731
2230	3	Most Koreans	2	Ind	NoS	0.396668	0.529366	0.278	0.872	0.362602
2230	4	William Morris	2	Ind	NoS	0.504838	0.420734	0.857	0.629	0.409137
2230	5	Rolling Stones	2	Ind	Soc	0.402652	0.364607	0.377	0.909	0.544997
2230	6	Oldest Tree	2	Ind	Soc	0.280099	0.60716	0.344	0.109	0.502242
2230	7	Jack The Ripper	2	Ind	Soc	0.614776	0.365824	0.572	0.451	0.0953143
2230	8	Alan Turing	2	Ind	Soc	0.489857	0.60744	0.405	0.436	0.191291
2230	9	McDonalds UK	2	Col	NoS	0.526071	0.487241	0.396	0.237	0.282027
2230	10	Most Violent Crime	2	Col	NoS	0.603939	0.595381	0.467	0.482	0.177785
2230	11	Arthur Conan Doyle	2	Col	NoS	0.376561	0.411576	0.522	0.809	0.4232
2230	12	David Beckham	2	Col	NoS	0.552284	0.689505	0.658	0.308	0.395881
2230	13	WWI Bombs	2	Col	Soc	0.457487	0.555282	0.569	0.362	0.223143
2230	14	Edward VI	2	Col	Soc	0.542117	0.557988	0.185	0.833	0.450738
2230	15	HG Wells	2	Col	Soc	0.381752	0.529064	0.7	0.811	0.42517
2230	16	Oscar Wilde	2	Col	Soc	0.487067	0.474016	0.403	0.557	0.118125
2233	1	First Escalators	2	Ind	NoS	0.636602	0.637445	0.385	0.544	0.268395
2233	2	Elizabeth I	2	Ind	NoS	0.487687	0.596025	0.661	0.586	0.173603
2233	3	Most Koreans	2	Ind	NoS	0.437822	0.5673	0.278	0.872	0.344071
2233	4	William Morris	2	Ind	NoS	0.423839	0.539124	0.857	0.629	0.442387
2233	5	Rolling Stones	2	Ind	Soc	0.371132	0.483177	0.377	0.909	0.425863
2233	6	Oldest Tree	2	Ind	Soc	0.222272	0.578397	0.344	0.109	0.484924
2233	7	Jack The Ripper	2	Ind	Soc	0.819934	0.472293	0.572	0.451	0.248847
2233	8	Alan Turing	2	Ind	Soc	0.646423	0.377462	0.405	0.436	0.248419
2233	9	McDonalds UK	2	Col	NoS	0.472766	0.500086	0.396	0.237	0.274057
2233	10	Most Violent Crime	2	Col	NoS	0.57593	0.466355	0.467	0.482	0.110048
2233	11	Arthur Conan Doyle	2	Col	NoS	0.547798	0.302158	0.522	0.809	0.507498
2233	12	David Beckham	2	Col	NoS	0.646713	0.368354	0.658	0.308	0.0614006
2233	13	WWI Bombs	2	Col	Soc	0.617391	0.748945	0.569	0.362	0.389959
2233	14	Edward VI	2	Col	Soc	0.471538	0.525191	0.185	0.833	0.420536
2233	15	HG Wells	2	Col	Soc	0.323511	0.440887	0.7	0.811	0.527946
2233	16	Oscar Wilde	2	Col	Soc	0.57263	0.587275	0.403	0.557	0.17231
2235	1	First Escalators	2	Ind	NoS	0.454966	0.607647	0.385	0.544	0.0945847
2235	2	Elizabeth I	2	Ind	NoS	0.392101	0.60209	0.661	0.586	0.26938
2235	3	Most Koreans	2	Ind	NoS	0.532821	0.685181	0.278	0.872	0.315967
2235	4	William Morris	2	Ind	NoS	0.521419	0.521783	0.857	0.629	0.352293
2235	5	Rolling Stones	2	Ind	Soc	0.431735	0.500003	0.377	0.909	0.412643
2235	6	Oldest Tree	2	Ind	Soc	0.343432	0.497944	0.344	0.109	0.388944
2235	7	Jack The Ripper	2	Ind	Soc	0.343623	0.534493	0.572	0.451	0.243161
2235	8	Alan Turing	2	Ind	Soc	0.375429	0.786718	0.405	0.436	0.351963
2235	9	McDonalds UK	2	Col	NoS	0.557409	0.43966	0.396	0.237	0.259083
2235	10	Most Violent Crime	2	Col	NoS	0.57914	0.480148	0.467	0.482	0.112155
2235	11	Arthur Conan Doyle	2	Col	NoS	0.47983	0.458684	0.522	0.809	0.352846
2235	12	David Beckham	2	Col	NoS	0.514429	0.627004	0.658	0.308	0.349823
2235	13	WWI Bombs	2	Col	Soc	0.467163	0.571892	0.569	0.362	0.233292
2235	14	Edward VI	2	Col	Soc	0.33655	0.658231	0.185	0.833	0.231325
2235	15	HG Wells	2	Col	Soc	0.586142	0.654195	0.7	0.811	0.193782
2235	16	Oscar Wilde	2	Col	Soc	0.468739	0.441221	0.403	0.557	0.13314
2238	1	First Escalators	2	Ind	NoS	0.497537	0.550061	0.385	0.544	0.112701
2238	2	Elizabeth I	2	Ind	NoS	0.549412	0.536178	0.661	0.586	0.122205
2238	3	Most Koreans	2	Ind	NoS	0.397944	0.651165	0.278	0.872	0.251306
2238	4	William Morris	2	Ind	NoS	0.447171	0.558441	0.857	0.629	0.415859
2238	5	Rolling Stones	2	Ind	Soc	0.388807	0.470129	0.377	0.909	0.43903
2238	6	Oldest Tree	2	Ind	Soc	0.271591	0.663736	0.344	0.109	0.559442
2238	7	Jack The Ripper	2	Ind	Soc	0.510454	0.333926	0.572	0.451	0.132266
2238	8	Alan Turing	2	Ind	Soc	0.376177	0.441661	0.405	0.436	0.0293737
2238	9	McDonalds UK	2	Col	NoS	0.560584	0.574243	0.396	0.237	0.375261
2238	10	Most Violent Crime	2	Col	NoS	0.570332	0.413823	0.467	0.482	0.123797
2238	11	Arthur Conan Doyle	2	Col	NoS	0.408808	0.496806	0.522	0.809	0.332081
2238	12	David Beckham	2	Col	NoS	0.358177	0.553609	0.658	0.308	0.387579
2238	13	WWI Bombs	2	Col	Soc	0.636658	0.533115	0.569	0.362	0.184005
2238	14	Edward VI	2	Col	Soc	0.443002	0.45733	0.185	0.833	0.455733
2238	15	HG Wells	2	Col	Soc	0.283373	0.367164	0.7	0.811	0.608743
2238	16	Oscar Wilde	2	Col	Soc	0.564559	0.388316	0.403	0.557	0.233571
2241	1	First Escalators	2	Ind	NoS	0.504263	0.582641	0.385	0.544	0.125366
2241	2	Elizabeth I	2	Ind	NoS	0.497186	0.692803	0.661	0.586	0.195556
2241	3	Most Koreans	2	Ind	NoS	0.424692	0.471429	0.278	0.872	0.426586
2241	4	William Morris	2	Ind	NoS	0.497548	0.300371	0.857	0.629	0.487035
2241	5	Rolling Stones	2	Ind	Soc	0.560647	0.482121	0.377	0.909	0.464706
2241	6	Oldest Tree	2	Ind	Soc	0.276525	0.579375	0.344	0.109	0.47519
2241	7	Jack The Ripper	2	Ind	Soc	0.693804	0.610506	0.572	0.451	0.200695
2241	8	Alan Turing	2	Ind	Soc	0.664868	0.548977	0.405	0.436	0.283364
2241	9	McDonalds UK	2	Col	NoS	0.588411	0.460443	0.396	0.237	0.294871
2241	10	Most Violent Crime	2	Col	NoS	0.581782	0.633547	0.467	0.482	0.190109
2241	11	Arthur Conan Doyle	2	Col	NoS	0.388799	0.409257	0.522	0.809	0.421351
2241	12	David Beckham	2	Col	NoS	0.585752	0.512155	0.658	0.308	0.216562
2241	13	WWI Bombs	2	Col	Soc	0.561094	0.545873	0.569	0.362	0.184043
2241	14	Edward VI	2	Col	Soc	0.451526	0.593241	0.185	0.833	0.358497
2241	15	HG Wells	2	Col	Soc	0.298807	0.3464	0.7	0.811	0.613847
2241	16	Oscar Wilde	2	Col	Soc	0.537669	0.400923	0.403	0.557	0.206145
2267	1	McDonalds UK	2	Col	Soc	0.632717	0.563525	0.396	0.237	0.403303
2267	2	Most Violent Crime	2	Col	Soc	0.420024	0.613732	0.467	0.482	0.139858
2267	3	Arthur Conan Doyle	2	Col	Soc	0.428552	0.463607	0.522	0.809	0.357812
2267	4	David Beckham	2	Col	Soc	0.706304	0.329007	0.658	0.308	0.0526745
2267	5	WWI Bombs	2	Col	NoS	0.467619	0.519504	0.569	0.362	0.187312
2267	6	Edward VI	2	Col	NoS	0.454894	0.496309	0.185	0.833	0.431513
2267	7	HG Wells	2	Col	NoS	0.522921	0.423529	0.7	0.811	0.426017
2267	8	Oscar Wilde	2	Col	NoS	0.506977	0.665474	0.403	0.557	0.150259
2267	9	First Escalators	2	Ind	Soc	0.627491	0.516817	0.385	0.544	0.24401
2267	10	Elizabeth I	2	Ind	Soc	0.416629	0.513557	0.661	0.586	0.254883
2267	11	Most Koreans	2	Ind	Soc	0.422534	0.576237	0.278	0.872	0.329189
2267	12	William Morris	2	Ind	Soc	0.587989	0.492494	0.857	0.629	0.301663
2267	13	Rolling Stones	2	Ind	NoS	0.506965	0.427903	0.377	0.909	0.498343
2267	14	Oldest Tree	2	Ind	NoS	0.287826	0.640867	0.344	0.109	0.534825
2267	15	Jack The Ripper	2	Ind	NoS	0.506788	0.511989	0.572	0.451	0.0892878
2267	16	Alan Turing	2	Ind	NoS	0.532881	0.333771	0.405	0.436	0.16372
2268	1	McDonalds UK	2	Col	Soc	0.485153	0.488066	0.396	0.237	0.266425
2268	2	Most Violent Crime	2	Col	Soc	0.669687	0.534832	0.467	0.482	0.209459
2268	3	Arthur Conan Doyle	2	Col	Soc	0.53112	0.467984	0.522	0.809	0.341138
2268	4	David Beckham	2	Col	Soc	0.282967	0.673778	0.658	0.308	0.523874
2268	5	WWI Bombs	2	Col	NoS	0.511976	0.701881	0.569	0.362	0.344631
2268	6	Edward VI	2	Col	NoS	0.494308	0.561629	0.185	0.833	0.411477
2268	7	HG Wells	2	Col	NoS	0.495455	0.682773	0.7	0.811	0.241415
2268	8	Oscar Wilde	2	Col	NoS	0.39452	0.523319	0.403	0.557	0.0347323
2268	9	First Escalators	2	Ind	Soc	0.597231	0.559767	0.385	0.544	0.212816
2268	10	Elizabeth I	2	Ind	Soc	0.458188	0.660081	0.661	0.586	0.215919
2268	11	Most Koreans	2	Ind	Soc	0.418621	0.514953	0.278	0.872	0.38374
2268	12	William Morris	2	Ind	Soc	0.380964	0.514547	0.857	0.629	0.489602
2268	13	Rolling Stones	2	Ind	NoS	0.682595	0.516412	0.377	0.909	0.497508
2268	14	Oldest Tree	2	Ind	NoS	0.203709	0.634725	0.344	0.109	0.544122
2268	15	Jack The Ripper	2	Ind	NoS	0.591648	0.600302	0.572	0.451	0.150589
2268	16	Alan Turing	2	Ind	NoS	0.537858	0.585679	0.405	0.436	0.200137
2269	1	McDonalds UK	2	Col	Soc	0.623533	0.473589	0.396	0.237	0.328246
2269	2	Most Violent Crime	2	Col	Soc	0.723867	0.568741	0.467	0.482	0.271117
2269	3	Arthur Conan Doyle	2	Col	Soc	0.510862	0.530514	0.522	0.809	0.278709
2269	4	David Beckham	2	Col	Soc	0.429574	0.431254	0.658	0.308	0.259557
2269	5	WWI Bombs	2	Col	NoS	0.566088	0.558106	0.569	0.362	0.196127
2269	6	Edward VI	2	Col	NoS	0.474868	0.578217	0.185	0.833	0.385924
2269	7	HG Wells	2	Col	NoS	0.511232	0.289052	0.7	0.811	0.555034
2269	8	Oscar Wilde	2	Col	NoS	0.507257	0.436172	0.403	0.557	0.15959
2269	9	First Escalators	2	Ind	Soc	0.498179	0.502496	0.385	0.544	0.120549
2269	10	Elizabeth I	2	Ind	Soc	0.362163	0.670864	0.661	0.586	0.310653
2269	11	Most Koreans	2	Ind	Soc	0.599177	0.528759	0.278	0.872	0.470073
2269	12	William Morris	2	Ind	Soc	0.34137	0.376275	0.857	0.629	0.574234
2269	13	Rolling Stones	2	Ind	NoS	0.494325	0.569115	0.377	0.909	0.359565
2269	14	Oldest Tree	2	Ind	NoS	0.568897	0.439761	0.344	0.109	0.399977
2269	15	Jack The Ripper	2	Ind	NoS	0.60211	0.441826	0.572	0.451	0.0314766
2269	16	Alan Turing	2	Ind	NoS	0.616596	0.422915	0.405	0.436	0.212001
2270	1	McDonalds UK	2	Col	Soc	0.479388	0.544874	0.396	0.237	0.318967
2270	2	Most Violent Crime	2	Col	Soc	0.510482	0.576274	0.467	0.482	0.103818
2270	3	Arthur Conan Doyle	2	Col	Soc	0.440138	0.388461	0.522	0.809	0.428432
2270	4	David Beckham	2	Col	Soc	0.415445	0.456117	0.658	0.308	0.284204
2270	5	WWI Bombs	2	Col	NoS	0.53222	0.520833	0.569	0.362	0.163036
2270	6	Edward VI	2	Col	NoS	0.309998	0.487814	0.185	0.833	0.367121
2270	7	HG Wells	2	Col	NoS	0.642166	0.503291	0.7	0.811	0.313097
2270	8	Oscar Wilde	2	Col	NoS	0.419657	0.596107	0.403	0.557	0.0425064
2270	9	First Escalators	2	Ind	Soc	0.44257	0.434596	0.385	0.544	0.123626
2270	10	Elizabeth I	2	Ind	Soc	0.276782	0.619633	0.661	0.586	0.385687
2270	11	Most Koreans	2	Ind	Soc	0.503657	0.613379	0.278	0.872	0.343229
2270	12	William Morris	2	Ind	Soc	0.525623	0.394309	0.857	0.629	0.406067
2270	13	Rolling Stones	2	Ind	NoS	0.518115	0.577589	0.377	0.909	0.360203
2270	14	Oldest Tree	2	Ind	NoS	0.326861	0.43614	0.344	0.109	0.327588
2270	15	Jack The Ripper	2	Ind	NoS	0.538737	0.511772	0.572	0.451	0.0692796
2270	16	Alan Turing	2	Ind	NoS	0.573999	0.610556	0.405	0.436	0.242962
2272	1	Alan Turing	2	Col	Soc	0.37598	0.674671	0.405	0.436	0.240429
2272	2	Oldest Tree	2	Col	Soc	0.609318	0.593732	0.344	0.109	0.552593
2272	3	Jack The Ripper	2	Col	Soc	0.409254	0.451234	0.572	0.451	0.162746
2272	4	Rolling Stones	2	Col	Soc	0.59235	0.545358	0.377	0.909	0.422624
2272	5	Elizabeth I	2	Col	NoS	0.487624	0.466287	0.661	0.586	0.21069
2272	6	First Escalators	2	Col	NoS	0.55112	0.496181	0.385	0.544	0.172866
2272	7	William Morris	2	Col	NoS	0.45849	0.550949	0.857	0.629	0.406081
2272	8	Most Koreans	2	Col	NoS	0.453094	0.596392	0.278	0.872	0.326524
2272	9	WWI Bombs	2	Ind	Soc	0.631768	0.499112	0.569	0.362	0.150796
2272	10	Edward VI	2	Ind	Soc	0.401106	0.532589	0.185	0.833	0.370066
2272	11	HG Wells	2	Ind	Soc	0.48245	0.691022	0.7	0.811	0.24844
2272	12	Oscar Wilde	2	Ind	Soc	0.419984	0.620847	0.403	0.557	0.0660672
2272	13	McDonalds UK	2	Ind	NoS	0.523841	0.495284	0.396	0.237	0.288191
2272	14	Most Violent Crime	2	Ind	NoS	0.584144	0.576532	0.467	0.482	0.150529
2272	15	Arthur Conan Doyle	2	Ind	NoS	0.567907	0.497149	0.522	0.809	0.315212
2272	16	David Beckham	2	Ind	NoS	0.46047	0.606778	0.658	0.308	0.358171
2273	1	McDonalds UK	2	Col	Soc	0.616441	0.481417	0.396	0.237	0.329141
2273	2	Most Violent Crime	2	Col	Soc	0.616062	0.584608	0.467	0.482	0.180963
2273	3	Arthur Conan Doyle	2	Col	Soc	0.431932	0.571134	0.522	0.809	0.254347
2273	4	David Beckham	2	Col	Soc	0.644943	0.655096	0.658	0.308	0.347342
2273	5	WWI Bombs	2	Col	NoS	0.642458	0.59676	0.569	0.362	0.245984
2273	6	Edward VI	2	Col	NoS	0.489184	0.505927	0.185	0.833	0.44666
2273	7	HG Wells	2	Col	NoS	0.419769	0.530139	0.7	0.811	0.396753
2273	8	Oscar Wilde	2	Col	NoS	0.457776	0.466004	0.403	0.557	0.106211
2273	9	First Escalators	2	Ind	Soc	0.559373	0.516393	0.385	0.544	0.176544
2273	10	Elizabeth I	2	Ind	Soc	0.15659	0.847084	0.661	0.586	0.567974
2273	11	Most Koreans	2	Ind	Soc	0.474245	0.701473	0.278	0.872	0.259984
2273	12	William Morris	2	Ind	Soc	0.459856	0.560573	0.857	0.629	0.402996
2273	13	Rolling Stones	2	Ind	NoS	0.577862	0.464021	0.377	0.909	0.488213
2273	14	Oldest Tree	2	Ind	NoS	0.467626	0.657851	0.344	0.109	0.562602
2273	15	Jack The Ripper	2	Ind	NoS	0.572506	0.594823	0.572	0.451	0.143823
2273	16	Alan Turing	2	Ind	NoS	0.488295	0.549882	0.405	0.436	0.141093
2280	1	Alan Turing	2	Col	Soc	0.269769	0.477261	0.405	0.436	0.141386
2280	2	Oldest Tree	2	Col	Soc	0.32261	0.54617	0.344	0.109	0.437693
2280	3	Jack The Ripper	2	Col	Soc	0.673024	0.572786	0.572	0.451	0.158233
2280	4	Rolling Stones	2	Col	Soc	0.456177	0.461302	0.377	0.909	0.454645
2280	5	Elizabeth I	2	Col	NoS	0.443687	0.572273	0.661	0.586	0.217746
2280	6	First Escalators	2	Col	NoS	0.545335	0.55562	0.385	0.544	0.160755
2280	7	William Morris	2	Col	NoS	0.46602	0.582816	0.857	0.629	0.393698
2280	8	Most Koreans	2	Col	NoS	0.42977	0.50703	0.278	0.872	0.395269
2280	9	WWI Bombs	2	Ind	Soc	0.517131	0.509727	0.569	0.362	0.156568
2280	10	Edward VI	2	Ind	Soc	0.552674	0.536071	0.185	0.833	0.4726
2280	11	HG Wells	2	Ind	Soc	0.532619	0.41136	0.7	0.811	0.433277
2280	12	Oscar Wilde	2	Ind	Soc	0.549231	0.478826	0.403	0.557	0.165815
2280	13	McDonalds UK	2	Ind	NoS	0.44773	0.477545	0.396	0.237	0.246045
2280	14	Most Violent Crime	2	Ind	NoS	0.679941	0.530654	0.467	0.482	0.218429
2280	15	Arthur Conan Doyle	2	Ind	NoS	0.57024	0.440962	0.522	0.809	0.371186
2280	16	David Beckham	2	Ind	NoS	0.639083	0.470984	0.658	0.308	0.164078
2281	1	Alan Turing	2	Col	Soc	0.452494	0.375185	0.405	0.436	0.0771634
2281	2	Oldest Tree	2	Col	Soc	0.235542	0.730718	0.344	0.109	0.631108
2281	3	Jack The Ripper	2	Col	Soc	0.492818	0.578222	0.572	0.451	0.149851
2281	4	Rolling Stones	2	Col	Soc	0.546246	0.453631	0.377	0.909	0.485804
2281	5	Elizabeth I	2	Col	NoS	0.510162	0.488573	0.661	0.586	0.179566
2281	6	First Escalators	2	Col	NoS	0.517423	0.494746	0.385	0.544	0.141286
2281	7	William Morris	2	Col	NoS	0.527661	0.494577	0.857	0.629	0.355715
2281	8	Most Koreans	2	Col	NoS	0.486939	0.523983	0.278	0.872	0.40592
2281	9	WWI Bombs	2	Ind	Soc	0.515845	0.584588	0.569	0.362	0.228847
2281	10	Edward VI	2	Ind	Soc	0.492052	0.49905	0.185	0.833	0.453656
2281	11	HG Wells	2	Ind	Soc	0.542743	0.553914	0.7	0.811	0.301369
2281	12	Oscar Wilde	2	Ind	Soc	0.481621	0.449412	0.403	0.557	0.133253
2281	13	McDonalds UK	2	Ind	NoS	0.539279	0.411678	0.396	0.237	0.225923
2281	14	Most Violent Crime	2	Ind	NoS	0.603385	0.579812	0.467	0.482	0.167834
2281	15	Arthur Conan Doyle	2	Ind	NoS	0.541733	0.43718	0.522	0.809	0.372343
2281	16	David Beckham	2	Ind	NoS	0.464704	0.588201	0.658	0.308	0.340405
2282	1	Alan Turing	2	Col	Soc	0.460814	0.527102	0.405	0.436	0.10684
2282	2	Oldest Tree	2	Col	Soc	0.204802	0.744875	0.344	0.109	0.650932
2282	3	Jack The Ripper	2	Col	Soc	0.503172	0.621545	0.572	0.451	0.18391
2282	4	Rolling Stones	2	Col	Soc	0.42381	0.487727	0.377	0.909	0.423866
2282	5	Elizabeth I	2	Col	NoS	0.438707	0.424891	0.661	0.586	0.274536
2282	6	First Escalators	2	Col	NoS	0.395943	0.434982	0.385	0.544	0.109566
2282	7	William Morris	2	Col	NoS	0.557492	0.563621	0.857	0.629	0.306561
2282	8	Most Koreans	2	Col	NoS	0.605578	0.396844	0.278	0.872	0.577132
2282	9	WWI Bombs	2	Ind	Soc	0.412882	0.488686	0.569	0.362	0.201052
2282	10	Edward VI	2	Ind	Soc	0.533692	0.459794	0.185	0.833	0.510753
2282	11	HG Wells	2	Ind	Soc	0.437319	0.244958	0.7	0.811	0.624023
2282	12	Oscar Wilde	2	Ind	Soc	0.52291	0.615119	0.403	0.557	0.133252
2282	13	McDonalds UK	2	Ind	NoS	0.53062	0.532269	0.396	0.237	0.32451
2282	14	Most Violent Crime	2	Ind	NoS	0.553411	0.524085	0.467	0.482	0.0961146
2282	15	Arthur Conan Doyle	2	Ind	NoS	0.508839	0.661934	0.522	0.809	0.147653
2282	16	David Beckham	2	Ind	NoS	0.466766	0.406809	0.658	0.308	0.215252
2283	1	Alan Turing	2	Col	Soc	0.583538	0.520705	0.405	0.436	0.197613
2283	2	Oldest Tree	2	Col	Soc	0.192536	0.529602	0.344	0.109	0.447043
2283	3	Jack The Ripper	2	Col	Soc	0.567728	0.415382	0.572	0.451	0.0358734
2283	4	Rolling Stones	2	Col	Soc	0.585973	0.567375	0.377	0.909	0.400472
2283	5	Elizabeth I	2	Col	NoS	0.492792	0.272426	0.661	0.586	0.35584
2283	6	First Escalators	2	Col	NoS	0.507164	0.552581	0.385	0.544	0.122465
2283	7	William Morris	2	Col	NoS	0.413645	0.513673	0.857	0.629	0.458109
2283	8	Most Koreans	2	Col	NoS	0.362385	0.452433	0.278	0.872	0.427969
2283	9	WWI Bombs	2	Ind	Soc	0.484498	0.540139	0.569	0.362	0.197166
2283	10	Edward VI	2	Ind	Soc	0.435508	0.303433	0.185	0.833	0.585829
2283	11	HG Wells	2	Ind	Soc	0.510242	0.51241	0.7	0.811	0.353786
2283	12	Oscar Wilde	2	Ind	Soc	0.596187	0.396721	0.403	0.557	0.251019
2283	13	McDonalds UK	2	Ind	NoS	0.5234	0.534133	0.396	0.237	0.323294
2283	14	Most Violent Crime	2	Ind	NoS	0.606122	0.514339	0.467	0.482	0.142831
2283	15	Arthur Conan Doyle	2	Ind	NoS	0.458962	0.414732	0.522	0.809	0.399276
2283	16	David Beckham	2	Ind	NoS	0.549236	0.577351	0.658	0.308	0.290482
2284	1	Alan Turing	2	Col	Soc	0.4191	0.651506	0.405	0.436	0.215967
2284	2	Oldest Tree	2	Col	Soc	0.295174	0.467585	0.344	0.109	0.361894
2284	3	Jack The Ripper	2	Col	Soc	0.614846	0.582787	0.572	0.451	0.138577
2284	4	Rolling Stones	2	Col	Soc	0.461105	0.682553	0.377	0.909	0.241562
2284	5	Elizabeth I	2	Col	NoS	0.395038	0.536353	0.661	0.586	0.270556
2284	6	First Escalators	2	Col	NoS	0.547181	0.519279	0.385	0.544	0.164055
2284	7	William Morris	2	Col	NoS	0.500267	0.560434	0.857	0.629	0.363262
2284	8	Most Koreans	2	Col	NoS	0.532523	0.40423	0.278	0.872	0.532532
2284	9	WWI Bombs	2	Ind	Soc	0.662249	0.51146	0.569	0.362	0.176164
2284	10	Edward VI	2	Ind	Soc	0.343363	0.508292	0.185	0.833	0.361267
2284	11	HG Wells	2	Ind	Soc	0.45213	0.399212	0.7	0.811	0.480634
2284	12	Oscar Wilde	2	Ind	Soc	0.675925	0.408521	0.403	0.557	0.310699
2284	13	McDonalds UK	2	Ind	NoS	0.550398	0.392558	0.396	0.237	0.219174
2284	14	Most Violent Crime	2	Ind	NoS	0.704842	0.502394	0.467	0.482	0.238715
2284	15	Arthur Conan Doyle	2	Ind	NoS	0.520444	0.423906	0.522	0.809	0.385097
2284	16	David Beckham	2	Ind	NoS	0.460005	0.631395	0.658	0.308	0.379192
2288	1	McDonalds UK	2	Col	Soc	0.48611	0.618743	0.396	0.237	0.392234
2288	2	Most Violent Crime	2	Col	Soc	0.526059	0.330698	0.467	0.482	0.16242
2288	3	Arthur Conan Doyle	2	Col	Soc	0.429326	0.481081	0.522	0.809	0.340763
2288	4	David Beckham	2	Col	Soc	0.725608	0.595064	0.658	0.308	0.294918
2288	5	WWI Bombs	2	Col	NoS	0.427254	0.543365	0.569	0.362	0.230185
2288	6	Edward VI	2	Col	NoS	0.390816	0.556292	0.185	0.833	0.344859
2288	7	HG Wells	2	Col	NoS	0.414261	0.434183	0.7	0.811	0.472903
2288	8	Oscar Wilde	2	Col	NoS	0.522835	0.64302	0.403	0.557	0.147512
2288	9	First Escalators	2	Ind	Soc	0.521172	0.54738	0.385	0.544	0.136214
2288	10	Elizabeth I	2	Ind	Soc	0.456878	0.553734	0.661	0.586	0.206656
2288	11	Most Koreans	2	Ind	Soc	0.369502	0.617458	0.278	0.872	0.270489
2288	12	William Morris	2	Ind	Soc	0.464311	0.536448	0.857	0.629	0.403449
2288	13	Rolling Stones	2	Ind	NoS	0.513671	0.388721	0.377	0.909	0.53793
2288	14	Oldest Tree	2	Ind	NoS	0.281542	0.529602	0.344	0.109	0.425214
2288	15	Jack The Ripper	2	Ind	NoS	0.528134	0.398834	0.572	0.451	0.0681578
2288	16	Alan Turing	2	Ind	NoS	0.500758	0.320749	0.405	0.436	0.149841

## Sheet: Diversity
group	trial	participant	x	y	payoff	socialinfo	correct_ans_x	correct_ans_y	question	diversity	diversity_final_response
2166	1	5108	0.616888	0.867378	Ind	NoS	0.403	0.557	Oscar Wilde	0.372696	0.329079
2166	1	5109	0.443161	0.387182	Ind	NoS	0.403	0.557	Oscar Wilde	0.144239	0.181609
2166	1	5111	0.421716	0.504258	Ind	NoS	0.403	0.557	Oscar Wilde	0.102768	0.0974094
2166	1	5112	0.7082	0.476938	Ind	NoS	0.403	0.557	Oscar Wilde	0.186071	0.221524
2166	1	5113	0.34548	0.465804	Ind	NoS	0.403	0.557	Oscar Wilde	0.183513	0.182423
2166	1	5114	0.478842	0.651622	Ind	NoS	0.403	0.557	Oscar Wilde	0.152292	0.0956984
2166	2	5108	0.622788	0.59502	Ind	NoS	0.185	0.833	Edward VI	0.0773427	0.143404
2166	2	5109	0.142219	0.820156	Ind	NoS	0.185	0.833	Edward VI	0.454473	0.387301
2166	2	5111	0.414422	0.573372	Ind	NoS	0.185	0.833	Edward VI	0.158347	0.115525
2166	2	5112	0.576089	0.50985	Ind	NoS	0.185	0.833	Edward VI	0.12975	0.16903
2166	2	5113	0.652456	0.78694	Ind	NoS	0.185	0.833	Edward VI	0.175577	0.204904
2166	2	5114	0.554071	0.659217	Ind	NoS	0.185	0.833	Edward VI	0.0213043	0.0604234
2166	3	5108	0.608038	0.542175	Ind	NoS	0.569	0.362	WWI Bombs	0.0104713	0.0202342
2166	3	5109	0.656689	0.54361	Ind	NoS	0.569	0.362	WWI Bombs	0.0585189	0.0677983
2166	3	5111	0.548505	0.502847	Ind	NoS	0.569	0.362	WWI Bombs	0.0610614	0.0514747
2166	3	5112	0.453154	0.499723	Ind	NoS	0.569	0.362	WWI Bombs	0.150241	0.140646
2166	3	5113	0.618042	0.523872	Ind	NoS	0.569	0.362	WWI Bombs	0.0241553	0.0301436
2166	3	5114	0.653154	0.590862	Ind	NoS	0.569	0.362	WWI Bombs	0.0760869	0.0853821
2166	4	5108	0.274705	0.318598	Ind	NoS	0.7	0.811	HG Wells	0.115817	0.17558
2166	4	5109	0.604744	0.484347	Ind	NoS	0.7	0.811	HG Wells	0.253704	0.196793
2166	4	5111	0.349934	0.783919	Ind	NoS	0.7	0.811	HG Wells	0.409172	0.418456
2166	4	5112	0.421961	0.231369	Ind	NoS	0.7	0.811	HG Wells	0.151466	0.145314
2166	4	5113	0.39366	0.160077	Ind	NoS	0.7	0.811	HG Wells	0.216232	0.220479
2166	4	5114	0.599943	0.274407	Ind	NoS	0.7	0.811	HG Wells	0.246132	0.188491
2166	5	5108	0.481195	0.566565	Ind	Soc	0.522	0.809	Arthur Conan Doyle	0.106711	0.172095
2166	5	5109	0.327968	0.578088	Ind	Soc	0.522	0.809	Arthur Conan Doyle	0.148339	0.136086
2166	5	5111	0.366824	0.151372	Ind	Soc	0.522	0.809	Arthur Conan Doyle	0.327157	0.294285
2166	5	5112	0.451319	0.380736	Ind	Soc	0.522	0.809	Arthur Conan Doyle	0.093387	0.112934
2166	5	5113	0.371634	0.456303	Ind	Soc	0.522	0.809	Arthur Conan Doyle	0.0620765	0.0167172
2166	5	5114	0.154071	0.540229	Ind	Soc	0.522	0.809	Arthur Conan Doyle	0.285866	0.225594
2166	6	5108	0.622788	0.830793	Ind	Soc	0.467	0.482	Most Violent Crime	0.361806	0.386575
2166	6	5109	0.64844	0.230377	Ind	Soc	0.467	0.482	Most Violent Crime	0.28142	0.216437
2166	6	5111	0.663391	0.533788	Ind	Soc	0.467	0.482	Most Violent Crime	0.148505	0.101523
2166	6	5112	0.702695	0.271875	Ind	Soc	0.467	0.482	Most Violent Crime	0.276454	0.193221
2166	6	5113	0.196836	0.235877	Ind	Soc	0.467	0.482	Most Violent Crime	0.409803	0.46764
2166	6	5114	0.858658	0.563014	Ind	Soc	0.467	0.482	Most Violent Crime	0.344216	0.270624
2166	7	5108	0.717183	0.566565	Ind	Soc	0.396	0.237	McDonalds UK	0.254311	0.287919
2166	7	5109	0.677655	0.445894	Ind	Soc	0.396	0.237	McDonalds UK	0.193192	0.225445
2166	7	5111	0.392179	0.470521	Ind	Soc	0.396	0.237	McDonalds UK	0.0933443	0.0624919
2166	7	5112	0.36508	0.578204	Ind	Soc	0.396	0.237	McDonalds UK	0.166813	0.152106
2166	7	5113	0.406049	0.545614	Ind	Soc	0.396	0.237	McDonalds UK	0.114807	0.102986
2166	7	5114	0.155906	0.114913	Ind	Soc	0.396	0.237	McDonalds UK	0.478729	0.450106
2166	8	5108	0.643437	0.765752	Ind	Soc	0.658	0.308	David Beckham	0.170453	0.102933
2166	8	5109	0.621903	0.81169	Ind	Soc	0.658	0.308	David Beckham	0.183876	0.0643061
2166	8	5111	0.422738	0.824881	Ind	Soc	0.658	0.308	David Beckham	0.16881	0.136137
2166	8	5112	0.691686	0.806052	Ind	Soc	0.658	0.308	David Beckham	0.232924	0.134079
2166	8	5113	0.586381	0.800566	Ind	Soc	0.658	0.308	David Beckham	0.153117	0.0364228
2166	8	5114	0.387099	0.937698	Ind	Soc	0.658	0.308	David Beckham	0.286167	0.205753
2166	9	5108	0.640487	0.615346	Col	NoS	0.405	0.436	Alan Turing	0.2875	0.224884
2166	9	5109	0.699468	0.217974	Col	NoS	0.405	0.436	Alan Turing	0.127405	0.18842
2166	9	5111	0.835827	0.818525	Col	NoS	0.405	0.436	Alan Turing	0.530118	0.47673
2166	9	5112	0.332053	0.244027	Col	NoS	0.405	0.436	Alan Turing	0.314396	0.327646
2166	9	5113	0.845192	0.226376	Col	NoS	0.405	0.436	Alan Turing	0.233375	0.275024
2166	9	5114	0.396273	0.223774	Col	NoS	0.405	0.436	Alan Turing	0.260497	0.283246
2166	10	5108	0.251106	0.664126	Col	NoS	0.344	0.109	Oldest Tree	0.0710974	0.145684
2166	10	5109	0.109992	0.529499	Col	NoS	0.344	0.109	Oldest Tree	0.131144	0.0970094
2166	10	5111	0.186885	0.551105	Col	NoS	0.344	0.109	Oldest Tree	0.0593233	0.0326583
2166	10	5112	0.3082	0.274407	Col	NoS	0.344	0.109	Oldest Tree	0.337045	0.270575
2166	10	5113	0.19268	0.587416	Col	NoS	0.344	0.109	Oldest Tree	0.0306216	0.0637182
2166	10	5114	0.192603	0.545293	Col	NoS	0.344	0.109	Oldest Tree	0.061373	0.0245787
2166	11	5108	0.487094	0.53811	Col	NoS	0.572	0.451	Jack The Ripper	0.0613724	0.068619
2166	11	5109	0.383508	0.535144	Col	NoS	0.572	0.451	Jack The Ripper	0.113815	0.108278
2166	11	5111	0.549597	0.454826	Col	NoS	0.572	0.451	Jack The Ripper	0.0717563	0.0802927
2166	11	5112	0.620126	0.507318	Col	NoS	0.572	0.451	Jack The Ripper	0.142044	0.15336
2166	11	5113	0.158405	0.214781	Col	NoS	0.572	0.451	Jack The Ripper	0.416003	0.40446
2166	11	5114	0.627466	0.578204	Col	NoS	0.572	0.451	Jack The Ripper	0.177734	0.189418
2166	12	5108	0.487094	0.330793	Col	NoS	0.377	0.909	Rolling Stones	0.264439	0.189512
2166	12	5109	0.440235	0.795258	Col	NoS	0.377	0.909	Rolling Stones	0.221745	0.277983
2166	12	5111	0.823557	0.408216	Col	NoS	0.377	0.909	Rolling Stones	0.461893	0.361009
2166	12	5112	0.348567	0.416179	Col	NoS	0.377	0.909	Rolling Stones	0.16846	0.167881
2166	12	5113	0.575368	0.557014	Col	NoS	0.377	0.909	Rolling Stones	0.182479	0.101906
2166	12	5114	0.207282	0.613647	Col	NoS	0.377	0.909	Rolling Stones	0.190163	0.28862
2166	13	5108	0.487094	0.660061	Col	Soc	0.661	0.586	Elizabeth I	0.0445333	0.0823374
2166	13	5109	0.832729	0.540788	Col	Soc	0.661	0.586	Elizabeth I	0.394114	0.426248
2166	13	5112	0.163245	0.446559	Col	Soc	0.661	0.586	Elizabeth I	0.343362	0.306061
2166	13	5113	0.388154	0.536113	Col	Soc	0.661	0.586	Elizabeth I	0.116912	0.0894838
2166	13	5114	0.199943	0.92504	Col	Soc	0.661	0.586	Elizabeth I	0.382822	0.371387
2166	14	5108	0.690634	0.566565	Col	Soc	0.385	0.544	First Escalators	0.23778	0.20785
2166	14	5109	0.414115	0.540788	Col	Soc	0.385	0.544	First Escalators	0.0722521	0.0877127
2166	14	5111	0.33787	0.436461	Col	Soc	0.385	0.544	First Escalators	0.138422	0.168499
2166	14	5112	0.695356	0.413647	Col	Soc	0.385	0.544	First Escalators	0.242194	0.220983
2166	14	5113	0.403297	0.506252	Col	Soc	0.385	0.544	First Escalators	0.0643034	0.0897429
2166	14	5114	0.416456	0.550356	Col	Soc	0.385	0.544	First Escalators	0.0777717	0.0903164
2166	15	5108	0.460546	0.57876	Col	Soc	0.857	0.629	William Morris	0.0173644	0.0514609
2166	15	5109	0.617821	0.177411	Col	Soc	0.857	0.629	William Morris	0.439226	0.384481
2166	15	5111	0.714149	0.786745	Col	Soc	0.857	0.629	William Morris	0.310847	0.364192
2166	15	5112	0.310034	0.755419	Col	Soc	0.857	0.629	William Morris	0.230312	0.272157
2166	15	5113	0.206445	0.601419	Col	Soc	0.857	0.629	William Morris	0.265801	0.262738
2166	15	5114	0.442144	0.26428	Col	Soc	0.857	0.629	William Morris	0.328833	0.263568
2166	16	5108	0.433997	0.794207	Col	Soc	0.278	0.872	Most Koreans	0.0804805	0.0253495
2166	16	5109	0.387581	0.554898	Col	Soc	0.278	0.872	Most Koreans	0.232157	0.264607
2166	16	5111	0.364456	0.939288	Col	Soc	0.278	0.872	Most Koreans	0.155009	0.135537
2166	16	5112	0.425631	0.907318	Col	Soc	0.278	0.872	Most Koreans	0.142027	0.0902462
2166	16	5113	0.339983	0.802143	Col	Soc	0.278	0.872	Most Koreans	0.0224905	0.0844772
2166	16	5114	0.587099	0.904786	Col	Soc	0.278	0.872	Most Koreans	0.262168	0.185944
2171	1	5123	0.454022	0.536355	Ind	NoS	0.403	0.557	Oscar Wilde	0.0469928	0.0345435
2171	1	5124	0.390686	0.809749	Ind	NoS	0.403	0.557	Oscar Wilde	0.325273	0.258406
2171	1	5125	0.422198	0.363313	Ind	NoS	0.403	0.557	Oscar Wilde	0.145242	0.1902
2171	1	5126	0.425867	0.557859	Ind	NoS	0.403	0.557	Oscar Wilde	0.0812023	0.00472427
2171	1	5128	0.196273	0.740229	Ind	NoS	0.403	0.557	Oscar Wilde	0.373389	0.29452
2171	1	5129	0.69761	0.3673	Ind	NoS	0.403	0.557	Oscar Wilde	0.25374	0.330931
2171	1	5131	0.381594	0.499723	Ind	NoS	0.403	0.557	Oscar Wilde	0.0978604	0.0685104
2171	2	5123	0.30768	0.740316	Ind	NoS	0.185	0.833	Edward VI	0.290068	0.275786
2171	2	5124	0.63421	0.512313	Ind	NoS	0.185	0.833	Edward VI	0.126985	0.124958
2171	2	5125	0.560841	0.469004	Ind	NoS	0.185	0.833	Edward VI	0.0811517	0.10468
2171	2	5126	0.261903	0.673999	Ind	NoS	0.185	0.833	Edward VI	0.285105	0.281046
2171	2	5128	0.610952	0.47947	Ind	NoS	0.185	0.833	Edward VI	0.114625	0.124528
2171	2	5129	0.604185	0.553903	Ind	NoS	0.185	0.833	Edward VI	0.0982341	0.0837076
2171	2	5131	0.669667	0.532634	Ind	NoS	0.185	0.833	Edward VI	0.161047	0.152014
2171	3	5123	0.624753	0.564078	Ind	NoS	0.569	0.362	WWI Bombs	0.111767	0.105656
2171	3	5124	0.397578	0.497563	Ind	NoS	0.569	0.362	WWI Bombs	0.127327	0.142787
2171	3	5125	0.58444	0.574695	Ind	NoS	0.569	0.362	WWI Bombs	0.0840338	0.0862762
2171	3	5126	0.664502	0.550711	Ind	NoS	0.569	0.362	WWI Bombs	0.145068	0.133919
2171	3	5128	0.405447	0.557951	Ind	NoS	0.569	0.362	WWI Bombs	0.124914	0.146594
2171	3	5129	0.503839	0.529979	Ind	NoS	0.569	0.362	WWI Bombs	0.0235474	0.0468856
2171	3	5131	0.601778	0.228837	Ind	NoS	0.569	0.362	WWI Bombs	0.298538	0.278569
2171	4	5123	0.561626	0.799722	Ind	NoS	0.7	0.811	HG Wells	0.325221	0.258958
2171	4	5124	0.378845	0.466228	Ind	NoS	0.7	0.811	HG Wells	0.0558353	0.124195
2171	4	5125	0.422198	0.164126	Ind	NoS	0.7	0.811	HG Wells	0.346547	0.400319
2171	4	5126	0.361462	0.561969	Ind	NoS	0.7	0.811	HG Wells	0.0726693	0.0952937
2171	4	5128	0.075172	0.456685	Ind	NoS	0.7	0.811	HG Wells	0.341905	0.396099
2171	4	5129	0.766814	0.635242	Ind	NoS	0.7	0.811	HG Wells	0.375326	0.31838
2171	4	5131	0.631135	0.856685	Ind	NoS	0.7	0.811	HG Wells	0.409242	0.341599
2171	5	5123	0.41098	0.546256	Ind	Soc	0.522	0.809	Arthur Conan Doyle	0.0312216	0.0483914
2171	5	5124	0.386192	0.496296	Ind	Soc	0.522	0.809	Arthur Conan Doyle	0.078905	0.0968992
2171	5	5125	0.460546	0.54624	Ind	Soc	0.522	0.809	Arthur Conan Doyle	0.0199821	0.0174426
2171	5	5126	0.415124	0.54549	Ind	Soc	0.522	0.809	Arthur Conan Doyle	0.0273601	0.0448282
2171	5	5127	0.450575	0.461961	Ind	Soc	0.522	0.809	Arthur Conan Doyle	0.0909888	0.101366
2171	5	5128	0.645814	0.563014	Ind	Soc	0.522	0.809	Arthur Conan Doyle	0.204514	0.189492
2171	5	5129	0.510759	0.836199	Ind	Soc	0.522	0.809	Arthur Conan Doyle	0.292012	0.27841
2171	5	5131	0.370585	0.50985	Ind	Soc	0.522	0.809	Arthur Conan Doyle	0.0828145	0.100961
2171	6	5123	0.64197	0.431405	Ind	Soc	0.467	0.482	Most Violent Crime	0.0890603	0.116073
2171	6	5124	0.635998	0.482677	Ind	Soc	0.467	0.482	Most Violent Crime	0.0450569	0.131665
2171	6	5125	0.57264	0.10315	Ind	Soc	0.467	0.482	Most Violent Crime	0.407863	0.306546
2171	6	5126	0.583238	0.23027	Ind	Soc	0.467	0.482	Most Violent Crime	0.280324	0.184521
2171	6	5127	0.676388	0.437903	Ind	Soc	0.467	0.482	Most Violent Crime	0.104925	0.151087
2171	6	5128	0.598108	0.760483	Ind	Soc	0.467	0.482	Most Violent Crime	0.250413	0.360727
2171	6	5129	0.168199	0.324237	Ind	Soc	0.467	0.482	Most Violent Crime	0.470308	0.369671
2171	6	5131	0.352236	0.482002	Ind	Soc	0.467	0.482	Most Violent Crime	0.249579	0.191837
2171	7	5123	0.558756	0.272989	Ind	Soc	0.396	0.237	McDonalds UK	0.256908	0.227492
2171	7	5124	0.422081	0.493546	Ind	Soc	0.396	0.237	McDonalds UK	0.0917125	0.055918
2171	7	5125	0.699484	0.607215	Ind	Soc	0.396	0.237	McDonalds UK	0.208182	0.253273
2171	7	5126	0.0749003	0.493779	Ind	Soc	0.396	0.237	McDonalds UK	0.434487	0.402595
2171	7	5127	0.550938	0.446584	Ind	Soc	0.396	0.237	McDonalds UK	0.0891741	0.0831648
2171	7	5128	0.884346	0.806052	Ind	Soc	0.396	0.237	McDonalds UK	0.469558	0.518065
2171	7	5129	0.500378	0.582611	Ind	Soc	0.396	0.237	McDonalds UK	0.0582597	0.0998497
2171	7	5131	0.128383	0.180736	Ind	Soc	0.396	0.237	McDonalds UK	0.512598	0.463317
2171	8	5123	0.834223	0.243286	Ind	Soc	0.658	0.308	David Beckham	0.406877	0.385989
2171	8	5124	0.632922	0.191927	Ind	Soc	0.658	0.308	David Beckham	0.373048	0.341368
2171	8	5125	0.360251	0.842988	Ind	Soc	0.658	0.308	David Beckham	0.357523	0.380412
2171	8	5126	0.669376	0.499075	Ind	Soc	0.658	0.308	David Beckham	0.10858	0.0999554
2171	8	5127	0.630591	0.548334	Ind	Soc	0.658	0.308	David Beckham	0.0518632	0.06034
2171	8	5128	0.333888	0.757951	Ind	Soc	0.658	0.308	David Beckham	0.31534	0.332184
2171	8	5129	0.517679	0.654381	Ind	Soc	0.658	0.308	David Beckham	0.112258	0.13814
2171	8	5131	0.610952	0.487065	Ind	Soc	0.658	0.308	David Beckham	0.0802481	0.0554174
2171	9	5123	0.340679	0.556157	Col	NoS	0.405	0.436	Alan Turing	0.0503218	0.0344622
2171	9	5124	0.360817	0.79741	Col	NoS	0.405	0.436	Alan Turing	0.257103	0.272709
2171	9	5125	0.619838	0.403963	Col	NoS	0.405	0.436	Alan Turing	0.268949	0.29118
2171	9	5126	0.330756	0.522245	Col	NoS	0.405	0.436	Alan Turing	0.0613821	0.0242736
2171	9	5127	0.336858	0.587457	Col	NoS	0.405	0.436	Alan Turing	0.0692163	0.0652353
2171	9	5128	0.190768	0.512381	Col	NoS	0.405	0.436	Alan Turing	0.200334	0.164597
2171	9	5129	0.296226	0.635242	Col	NoS	0.405	0.436	Alan Turing	0.131587	0.12509
2171	9	5131	0.363245	0.183267	Col	NoS	0.405	0.436	Alan Turing	0.3595	0.3416
2171	10	5123	0.301941	0.762098	Col	NoS	0.344	0.109	Oldest Tree	0.144213	0.10377
2171	10	5124	0.170897	0.517398	Col	NoS	0.344	0.109	Oldest Tree	0.135339	0.173811
2171	10	5125	0.330752	0.469004	Col	NoS	0.344	0.109	Oldest Tree	0.178812	0.215751
2171	10	5126	0.15521	0.766139	Col	NoS	0.344	0.109	Oldest Tree	0.16693	0.137116
2171	10	5127	0.20629	0.598369	Col	NoS	0.344	0.109	Oldest Tree	0.0519027	0.0860486
2171	10	5128	0.159576	0.775672	Col	NoS	0.344	0.109	Oldest Tree	0.172602	0.140994
2171	10	5129	0.559202	0.67352	Col	NoS	0.344	0.109	Oldest Tree	0.313613	0.305852
2171	10	5131	0.143062	0.800989	Col	NoS	0.344	0.109	Oldest Tree	0.202814	0.170941
2171	11	5123	0.71801	0.560118	Col	NoS	0.572	0.451	Jack The Ripper	0.103493	0.0953442
2171	11	5124	0.422498	0.546186	Col	NoS	0.572	0.451	Jack The Ripper	0.1978	0.200673
2171	11	5125	0.787979	0.436484	Col	NoS	0.572	0.451	Jack The Ripper	0.191923	0.200646
2171	11	5126	0.645112	0.516287	Col	NoS	0.572	0.451	Jack The Ripper	0.0283336	0.0409665
2171	11	5127	0.689319	0.563151	Col	NoS	0.572	0.451	Jack The Ripper	0.0779921	0.0673349
2171	11	5128	0.596273	0.742761	Col	NoS	0.572	0.451	Jack The Ripper	0.215617	0.193781
2171	11	5129	0.534981	0.539548	Col	NoS	0.572	0.451	Jack The Ripper	0.0852493	0.0888585
2171	11	5131	0.590768	0.502255	Col	NoS	0.572	0.451	Jack The Ripper	0.0388444	0.0583768
2171	12	5123	0.390894	0.534375	Col	NoS	0.377	0.909	Rolling Stones	0.0117705	0.0348044
2171	12	5124	0.355725	0.531368	Col	NoS	0.377	0.909	Rolling Stones	0.0356581	0.0537372
2171	12	5125	0.262906	0.371443	Col	NoS	0.377	0.909	Rolling Stones	0.197692	0.237154
2171	12	5126	0.426149	0.475202	Col	NoS	0.377	0.909	Rolling Stones	0.0594475	0.0991717
2171	12	5127	0.205078	0.58572	Col	NoS	0.377	0.909	Rolling Stones	0.19567	0.189708
2171	12	5128	0.0916858	0.466812	Col	NoS	0.377	0.909	Rolling Stones	0.303778	0.319178
2171	12	5129	0.766814	0.778783	Col	NoS	0.377	0.909	Rolling Stones	0.455398	0.427723
2171	12	5131	0.653154	0.808584	Col	NoS	0.377	0.909	Rolling Stones	0.388421	0.35287
2171	13	5123	0.692185	0.550217	Col	Soc	0.661	0.586	Elizabeth I	0.260035	0.185724
2171	13	5124	0.641103	0.757855	Col	Soc	0.661	0.586	Elizabeth I	0.2724	0.215606
2171	13	5125	0.360251	0.395833	Col	Soc	0.661	0.586	Elizabeth I	0.199248	0.242593
2171	13	5126	0.0816426	0.885728	Col	Soc	0.661	0.586	Elizabeth I	0.465865	0.522497
2171	13	5127	0.412379	0.574064	Col	Soc	0.661	0.586	Elizabeth I	0.0226612	0.0984942
2171	13	5128	0.392603	0.512381	Col	Soc	0.661	0.586	Elizabeth I	0.0800742	0.138967
2171	13	5129	0.500378	0.486917	Col	Soc	0.661	0.586	Elizabeth I	0.115111	0.10019
2171	13	5131	1	0.530103	Col	Soc	0.661	0.586	Elizabeth I	0.568307	0.493183
2171	14	5123	0.555887	0.575959	Col	Soc	0.385	0.544	First Escalators	0.0740807	0.120913
2171	14	5124	0.342437	0.448805	Col	Soc	0.385	0.544	First Escalators	0.184684	0.127854
2171	14	5125	0.563791	0.769817	Col	Soc	0.385	0.544	First Escalators	0.260347	0.275384
2171	14	5126	0.473621	0.505635	Col	Soc	0.385	0.544	First Escalators	0.0424348	0.0283048
2171	14	5127	0.54301	0.523469	Col	Soc	0.385	0.544	First Escalators	0.0293504	0.0941376
2171	14	5128	0.603612	0.552888	Col	Soc	0.385	0.544	First Escalators	0.0965563	0.158216
2171	14	5129	0.503839	0.434285	Col	Soc	0.385	0.544	First Escalators	0.0805639	0.101375
2171	14	5131	0.00544725	0.345293	Col	Soc	0.385	0.544	First Escalators	0.536972	0.476502
2171	15	5123	0.712271	0.597741	Col	Soc	0.857	0.629	William Morris	0.286459	0.219674
2171	15	5124	0.393851	0.411529	Col	Soc	0.857	0.629	William Morris	0.0827734	0.149988
2171	15	5125	0.681785	0.119411	Col	Soc	0.857	0.629	William Morris	0.404746	0.388686
2171	15	5126	0.342618	0.906914	Col	Soc	0.857	0.629	William Morris	0.463413	0.468752
2171	15	5127	0.444302	0.576048	Col	Soc	0.857	0.629	William Morris	0.11828	0.130439
2171	15	5128	0.370585	0.50985	Col	Soc	0.857	0.629	William Morris	0.10426	0.161741
2171	15	5129	0.285846	0.692658	Col	Soc	0.857	0.629	William Morris	0.292362	0.325096
2171	15	5131	1	0	Col	Soc	0.857	0.629	William Morris	0.707506	0.670251
2171	16	5123	0.299072	0.910613	Col	Soc	0.278	0.872	Most Koreans	0.247494	0.14352
2171	16	5124	0.407535	0.660504	Col	Soc	0.278	0.872	Most Koreans	0.033911	0.13321
2171	16	5125	0.428097	0.684451	Col	Soc	0.278	0.872	Most Koreans	0.0515605	0.117377
2171	16	5126	0.23436	0.843334	Col	Soc	0.278	0.872	Most Koreans	0.220208	0.15238
2171	16	5127	0.338565	0.839937	Col	Soc	0.278	0.872	Most Koreans	0.168642	0.06296
2171	16	5128	0.409117	0.441495	Col	Soc	0.278	0.872	Most Koreans	0.236456	0.350173
2171	16	5129	0.5246	0.960601	Col	Soc	0.278	0.872	Most Koreans	0.320656	0.225314
2171	16	5131	0.376089	0.980736	Col	Soc	0.278	0.872	Most Koreans	0.304941	0.19053
2175	1	5145	0.36197	0.549118	Ind	NoS	0.403	0.557	Oscar Wilde	0.190471	0.195674
2175	1	5146	0.799943	0.704786	Ind	NoS	0.403	0.557	Oscar Wilde	0.32034	0.29078
2175	1	5147	0.598108	0.537698	Ind	NoS	0.403	0.557	Oscar Wilde	0.0588365	0.0410326
2175	1	5148	0.404087	0.477372	Ind	NoS	0.403	0.557	Oscar Wilde	0.146758	0.167378
2175	1	5160	0.623796	0.451622	Ind	NoS	0.403	0.557	Oscar Wilde	0.0941842	0.113755
2175	2	5145	0.379271	0.506056	Ind	NoS	0.185	0.833	Edward VI	0.112776	0.0766666
2175	2	5146	0.677007	0.304786	Ind	NoS	0.185	0.833	Edward VI	0.274674	0.317433
2175	2	5147	0.359576	0.598457	Ind	NoS	0.185	0.833	Edward VI	0.206627	0.170768
2175	2	5148	0.141137	0.53019	Ind	NoS	0.185	0.833	Edward VI	0.307115	0.263926
2175	2	5160	0.36875	0.208584	Ind	NoS	0.185	0.833	Edward VI	0.198795	0.221638
2175	3	5145	0.624946	0.529979	Ind	NoS	0.569	0.362	WWI Bombs	0.155506	0.131834
2175	3	5146	0.220126	0.322508	Ind	NoS	0.569	0.362	WWI Bombs	0.306188	0.355455
2175	3	5147	0.387099	0.530103	Ind	NoS	0.569	0.362	WWI Bombs	0.157953	0.108909
2175	3	5148	0.641873	0.544096	Ind	NoS	0.569	0.362	WWI Bombs	0.177543	0.14751
2175	3	5160	0.598108	0.816179	Ind	NoS	0.569	0.362	WWI Bombs	0.398633	0.286988
2175	4	5145	0.379271	0.13285	Ind	NoS	0.7	0.811	HG Wells	0.356459	0.506838
2175	4	5146	0.689851	0.811116	Ind	NoS	0.7	0.811	HG Wells	0.389564	0.272132
2175	4	5147	0.620126	0.844027	Ind	NoS	0.7	0.811	HG Wells	0.397332	0.253056
2175	4	5148	0.371367	0.840707	Ind	NoS	0.7	0.811	HG Wells	0.411887	0.243229
2175	4	5160	0.383429	0.50985	Ind	NoS	0.7	0.811	HG Wells	0.150216	0.158101
2175	5	5145	0.604185	0.266821	Ind	Soc	0.522	0.809	Arthur Conan Doyle	0.131787	0.145799
2175	5	5146	0.794438	0.24909	Ind	Soc	0.522	0.809	Arthur Conan Doyle	0.28165	0.260517
2175	5	5147	0.607282	0.517445	Ind	Soc	0.522	0.809	Arthur Conan Doyle	0.143802	0.10663
2175	5	5148	0.401391	0.532177	Ind	Soc	0.522	0.809	Arthur Conan Doyle	0.207173	0.224611
2175	5	5160	0.548567	0.49466	Ind	Soc	0.522	0.809	Arthur Conan Doyle	0.108425	0.0929599
2175	6	5145	0.925984	0.467778	Ind	Soc	0.467	0.482	Most Violent Crime	0.243253	0.154537
2175	6	5146	0.823796	0.735166	Ind	Soc	0.467	0.482	Most Violent Crime	0.126594	0.14839
2175	6	5147	0.853154	0.444027	Ind	Soc	0.467	0.482	Most Violent Crime	0.21682	0.145091
2175	6	5148	0.88479	0.47855	Ind	Soc	0.467	0.482	Most Violent Crime	0.206772	0.122521
2175	6	5160	0.649484	0.808584	Ind	Soc	0.467	0.482	Most Violent Crime	0.200775	0.284337
2175	7	5145	0.400032	0.424716	Ind	Soc	0.396	0.237	McDonalds UK	0.0335371	0.0763494
2175	7	5146	0.23664	0.441495	Ind	Soc	0.396	0.237	McDonalds UK	0.14362	0.134655
2175	7	5147	0.366915	0.519976	Ind	Soc	0.396	0.237	McDonalds UK	0.0696548	0.0295322
2175	7	5148	0.380364	0.507681	Ind	Soc	0.396	0.237	McDonalds UK	0.056139	0.024958
2175	7	5160	0.425631	0.560483	Ind	Soc	0.396	0.237	McDonalds UK	0.118145	0.0943685
2175	8	5145	0.35851	0.491702	Ind	Soc	0.658	0.308	David Beckham	0.108614	0.16313
2175	8	5146	0.631135	0.12504	Ind	Soc	0.658	0.308	David Beckham	0.418114	0.437409
2175	8	5147	0.581594	0.813647	Ind	Soc	0.658	0.308	David Beckham	0.325894	0.276456
2175	8	5148	0.403339	0.832834	Ind	Soc	0.658	0.308	David Beckham	0.329745	0.306839
2175	8	5160	0.587099	0.466812	Ind	Soc	0.658	0.308	David Beckham	0.128507	0.10891
2175	9	5145	0.372351	0.515625	Col	NoS	0.405	0.436	Alan Turing	0.102129	0.0665631
2175	9	5146	0.37242	0.423774	Col	NoS	0.405	0.436	Alan Turing	0.0486181	0.0733879
2175	9	5147	0.381594	0.806052	Col	NoS	0.405	0.436	Alan Turing	0.382264	0.333951
2175	9	5148	0.628207	0.154834	Col	NoS	0.405	0.436	Alan Turing	0.341135	0.37914
2175	9	5160	0.370585	0.474407	Col	NoS	0.405	0.436	Alan Turing	0.0700099	0.054449
2175	10	5145	0.292766	0.13285	Col	NoS	0.344	0.109	Oldest Tree	0.460985	0.360541
2175	10	5146	0.275172	0.745293	Col	NoS	0.344	0.109	Oldest Tree	0.155965	0.254523
2175	10	5147	0.174255	0.588331	Col	NoS	0.344	0.109	Oldest Tree	0.0740265	0.126652
2175	10	5148	0.152008	0.790041	Col	NoS	0.344	0.109	Oldest Tree	0.22046	0.316099
2175	10	5160	0.385264	0.200989	Col	NoS	0.344	0.109	Oldest Tree	0.414031	0.318016
2175	11	5145	0.669929	0.491702	Col	NoS	0.572	0.451	Jack The Ripper	0.0399228	0.0844907
2175	11	5146	0.83664	0.527571	Col	NoS	0.572	0.451	Jack The Ripper	0.132906	0.0863232
2175	11	5147	0.818291	0.499723	Col	NoS	0.572	0.451	Jack The Ripper	0.114135	0.0685113
2175	11	5148	0.62275	0.540046	Col	NoS	0.572	0.451	Jack The Ripper	0.0869006	0.13115
2175	11	5160	0.809117	0.512381	Col	NoS	0.572	0.451	Jack The Ripper	0.104383	0.057803
2175	12	5145	0.382731	0.491702	Col	NoS	0.377	0.909	Rolling Stones	0.0895276	0.0995447
2175	12	5146	0.381594	0.173141	Col	NoS	0.377	0.909	Rolling Stones	0.235278	0.223929
2175	12	5147	0.363245	0.514913	Col	NoS	0.377	0.909	Rolling Stones	0.118193	0.127626
2175	12	5148	0.354026	0.520702	Col	NoS	0.377	0.909	Rolling Stones	0.127338	0.136453
2175	12	5160	0.559576	0.276938	Col	NoS	0.377	0.909	Rolling Stones	0.197511	0.19224
2175	13	5145	0.413873	0.52041	Col	Soc	0.661	0.586	Elizabeth I	0.117394	0.0936376
2175	13	5146	0.144897	0.246559	Col	Soc	0.661	0.586	Elizabeth I	0.391854	0.290353
2175	13	5147	0.344897	0.560483	Col	Soc	0.661	0.586	Elizabeth I	0.0408996	0.110096
2175	13	5148	0.393265	0.519414	Col	Soc	0.661	0.586	Elizabeth I	0.10311	0.0805187
2175	13	5160	0.460493	0.406052	Col	Soc	0.661	0.586	Elizabeth I	0.233659	0.117753
2175	14	5145	0.652628	0.506056	Col	Soc	0.385	0.544	First Escalators	0.115563	0.115563
2175	14	5146	0.711869	0.226305	Col	Soc	0.385	0.544	First Escalators	0.305442	0.305442
2175	14	5147	0.370585	0.535166	Col	Soc	0.385	0.544	First Escalators	0.178749	0.178749
2175	14	5148	0.404897	0.531516	Col	Soc	0.385	0.544	First Escalators	0.145212	0.145212
2175	14	5160	0.561411	0.595926	Col	Soc	0.385	0.544	First Escalators	0.118826	0.118826
2175	15	5145	0.36543	0.462993	Col	Soc	0.857	0.629	William Morris	0.0841893	0.14324
2175	15	5146	0.686181	0.8339	Col	Soc	0.857	0.629	William Morris	0.441696	0.485258
2175	15	5147	0.607282	0.193394	Col	Soc	0.857	0.629	William Morris	0.310533	0.229897
2175	15	5148	0.387909	0.187893	Col	Soc	0.857	0.629	William Morris	0.279899	0.226434
2175	15	5160	0.398108	0.274407	Col	Soc	0.857	0.629	William Morris	0.19348	0.147444
2175	16	5145	0.372351	0.477347	Col	Soc	0.278	0.872	Most Koreans	0.199099	0.25899
2175	16	5146	0.398108	0.889597	Col	Soc	0.278	0.872	Most Koreans	0.217885	0.184881
2175	16	5147	0.361411	0.851622	Col	Soc	0.278	0.872	Most Koreans	0.186696	0.170431
2175	16	5148	0.403814	0.852605	Col	Soc	0.278	0.872	Most Koreans	0.180616	0.1487
2175	16	5160	0.801778	0.519976	Col	Soc	0.278	0.872	Most Koreans	0.417419	0.388653
2177	1	5161	0.398108	0.547824	Ind	NoS	0.403	0.557	Oscar Wilde	0.0394768	0.0229585
2177	1	5162	0.181627	0.671027	Ind	NoS	0.403	0.557	Oscar Wilde	0.213823	0.271943
2177	1	5163	0.544457	0.26979	Ind	NoS	0.403	0.557	Oscar Wilde	0.353336	0.296487
2177	1	5164	0.398108	0.487065	Ind	NoS	0.403	0.557	Oscar Wilde	0.0956204	0.0555028
2177	1	5165	0.573043	0.716582	Ind	NoS	0.403	0.557	Oscar Wilde	0.240618	0.235449
2177	2	5161	0.44031	0.603521	Ind	NoS	0.185	0.833	Edward VI	0.173176	0.126193
2177	2	5162	0.510669	0.614295	Ind	NoS	0.185	0.833	Edward VI	0.16951	0.120149
2177	2	5163	0.385131	0.514142	Ind	NoS	0.185	0.833	Edward VI	0.142442	0.120122
2177	2	5164	0.605447	0.492128	Ind	NoS	0.185	0.833	Edward VI	0.106946	0.10186
2177	2	5165	0.576503	0.247682	Ind	NoS	0.185	0.833	Edward VI	0.208167	0.257215
2177	3	5161	0.596273	0.537698	Ind	NoS	0.569	0.362	WWI Bombs	0.0905034	0.10239
2177	3	5162	0.297348	0.460103	Ind	NoS	0.569	0.362	WWI Bombs	0.235911	0.226012
2177	3	5163	0.588348	0.827889	Ind	NoS	0.569	0.362	WWI Bombs	0.276066	0.278175
2177	3	5164	0.612787	0.507318	Ind	NoS	0.569	0.362	WWI Bombs	0.117519	0.12882
2177	3	5165	0.393112	0.491702	Ind	NoS	0.569	0.362	WWI Bombs	0.136642	0.127579
2177	4	5161	0.583429	0.841495	Ind	NoS	0.7	0.811	HG Wells	0.0978458	0.143876
2177	4	5162	0.375058	0.528543	Ind	NoS	0.7	0.811	HG Wells	0.289443	0.258338
2177	4	5163	0.610745	0.519841	Ind	NoS	0.7	0.811	HG Wells	0.229332	0.183056
2177	4	5164	0.623796	0.803521	Ind	NoS	0.7	0.811	HG Wells	0.0814021	0.118287
2177	4	5165	0.656088	0.797922	Ind	NoS	0.7	0.811	HG Wells	0.103439	0.131807
2177	5	5161	0.43297	0.269343	Ind	Soc	0.522	0.809	Arthur Conan Doyle	0.0643176	0.0384944
2177	5	5162	0.452077	0.4297	Ind	Soc	0.522	0.809	Arthur Conan Doyle	0.133278	0.12624
2177	5	5163	0.609438	0.472349	Ind	Soc	0.522	0.809	Arthur Conan Doyle	0.209203	0.231714
2177	5	5164	0.387099	0.203521	Ind	Soc	0.522	0.809	Arthur Conan Doyle	0.141139	0.118513
2177	5	5165	0.372351	0.142419	Ind	Soc	0.522	0.809	Arthur Conan Doyle	0.19709	0.179132
2177	6	5161	0.83297	0.542761	Ind	Soc	0.467	0.482	Most Violent Crime	0.341158	0.229014
2177	6	5162	0.503671	0.73729	Ind	Soc	0.467	0.482	Most Violent Crime	0.100788	0.157826
2177	6	5163	0.609438	0.472349	Ind	Soc	0.467	0.482	Most Violent Crime	0.194595	0.214749
2177	6	5164	0.598108	0.773141	Ind	Soc	0.467	0.482	Most Violent Crime	0.16537	0.105038
2177	6	5165	0.714911	0.888831	Ind	Soc	0.467	0.482	Most Violent Crime	0.328255	0.215403
2177	7	5161	0.588933	0.575672	Ind	Soc	0.396	0.237	McDonalds UK	0.166137	0.124757
2177	7	5162	0.538201	0.558915	Ind	Soc	0.396	0.237	McDonalds UK	0.145907	0.0988276
2177	7	5163	0.411274	0.459052	Ind	Soc	0.396	0.237	McDonalds UK	0.147951	0.130549
2177	7	5164	0.559576	0.550356	Ind	Soc	0.396	0.237	McDonalds UK	0.136889	0.0919335
2177	7	5165	0.611105	0.156773	Ind	Soc	0.396	0.237	McDonalds UK	0.263589	0.311192
2177	8	5161	0.588933	0.575672	Ind	Soc	0.658	0.308	David Beckham	0.220528	0.257626
2177	8	5162	0.803106	0.0885582	Ind	Soc	0.658	0.308	David Beckham	0.312443	0.274592
2177	8	5163	0.675402	0.1969	Ind	Soc	0.658	0.308	David Beckham	0.183994	0.146692
2177	8	5164	0.607282	0.208584	Ind	Soc	0.658	0.308	David Beckham	0.191004	0.160904
2177	8	5165	0.811797	0.640027	Ind	Soc	0.658	0.308	David Beckham	0.286479	0.319311
2177	9	5161	0.588933	0.575672	Col	NoS	0.405	0.436	Alan Turing	0.203632	0.202395
2177	9	5162	0.534438	0.352044	Col	NoS	0.405	0.436	Alan Turing	0.236165	0.162226
2177	9	5163	0.379475	0.525539	Col	NoS	0.405	0.436	Alan Turing	0.0155555	0.0714774
2177	9	5164	0.174255	0.537698	Col	NoS	0.405	0.436	Alan Turing	0.214567	0.254948
2177	9	5165	0.417333	0.338592	Col	NoS	0.405	0.436	Alan Turing	0.20141	0.127327
2177	10	5161	0.502695	0.682002	Col	NoS	0.344	0.109	Oldest Tree	0.299552	0.25542
2177	10	5162	0.0756693	0.767938	Col	NoS	0.344	0.109	Oldest Tree	0.371579	0.319385
2177	10	5163	0.371375	0.838984	Col	NoS	0.344	0.109	Oldest Tree	0.379768	0.313885
2177	10	5164	0.376089	0.21871	Col	NoS	0.344	0.109	Oldest Tree	0.261727	0.32658
2177	10	5165	0.143977	0.166343	Col	NoS	0.344	0.109	Oldest Tree	0.336147	0.39781
2177	11	5161	0.511869	0.547824	Col	NoS	0.572	0.451	Jack The Ripper	0.148053	0.148299
2177	11	5162	0.953756	0.256897	Col	NoS	0.572	0.451	Jack The Ripper	0.383786	0.384324
2177	11	5163	0.61658	0.516041	Col	NoS	0.572	0.451	Jack The Ripper	0.0416529	0.0409352
2177	11	5164	0.609117	0.545293	Col	NoS	0.572	0.451	Jack The Ripper	0.0689523	0.0674529
2177	11	5165	0.552282	0.587395	Col	NoS	0.572	0.451	Jack The Ripper	0.137578	0.136574
2177	12	5161	0.359576	0.408584	Col	NoS	0.377	0.909	Rolling Stones	0.0769853	0.0856537
2177	12	5162	0.417833	0.633024	Col	NoS	0.377	0.909	Rolling Stones	0.162974	0.147387
2177	12	5163	0.396138	0.510343	Col	NoS	0.377	0.909	Rolling Stones	0.0408453	0.0228059
2177	12	5164	0.354071	0.487065	Col	NoS	0.377	0.909	Rolling Stones	0.0538112	0.0376979
2177	12	5165	0.431174	0.400792	Col	NoS	0.377	0.909	Rolling Stones	0.0743936	0.0956666
2177	13	5161	0.425631	0.44909	Col	Soc	0.661	0.586	Elizabeth I	0.130356	0.229084
2177	13	5162	0.427225	0.797897	Col	Soc	0.661	0.586	Elizabeth I	0.242711	0.139028
2177	13	5163	0.701979	0.497045	Col	Soc	0.661	0.586	Elizabeth I	0.344962	0.375078
2177	13	5164	0.0880161	0.957951	Col	Soc	0.661	0.586	Elizabeth I	0.480976	0.401994
2177	13	5165	0.206261	0.654381	Col	Soc	0.661	0.586	Elizabeth I	0.181531	0.164432
2177	14	5161	0.631135	0.535166	Col	Soc	0.385	0.544	First Escalators	0.131495	0.128602
2177	14	5162	0.347816	0.103611	Col	Soc	0.385	0.544	First Escalators	0.404451	0.423233
2177	14	5163	0.393386	0.493246	Col	Soc	0.385	0.544	First Escalators	0.124705	0.115608
2177	14	5164	0.592603	0.841495	Col	Soc	0.385	0.544	First Escalators	0.377943	0.356484
2177	14	5165	0.579963	0.501271	Col	Soc	0.385	0.544	First Escalators	0.070468	0.0712627
2177	15	5161	0.467833	0.780736	Col	Soc	0.857	0.629	William Morris	0.216755	0.212596
2177	15	5162	0.4757	0.419118	Col	Soc	0.857	0.629	William Morris	0.168238	0.153119
2177	15	5163	0.484182	0.525438	Col	Soc	0.857	0.629	William Morris	0.0732713	0.0474013
2177	15	5164	0.359576	0.266812	Col	Soc	0.857	0.629	William Morris	0.3564	0.334138
2177	15	5165	0.707991	0.860123	Col	Soc	0.857	0.629	William Morris	0.331671	0.357165
2177	16	5161	0.385264	0.380736	Col	Soc	0.278	0.872	Most Koreans	0.315261	0.301718
2177	16	5162	0.021983	1	Col	Soc	0.278	0.872	Most Koreans	0.580678	0.453468
2177	16	5163	0.338358	1	Col	Soc	0.278	0.872	Most Koreans	0.365284	0.32059
2177	16	5164	0.343062	0.519976	Col	Soc	0.278	0.872	Most Koreans	0.22112	0.159464
2177	16	5165	0.624946	0.496486	Col	Soc	0.278	0.872	Most Koreans	0.215428	0.336336
2222	1	5949	0.447346	0.544228	Ind	NoS	0.385	0.544	First Escalators	0.0448285	0.0497433
2222	1	5950	0.412932	0.460441	Ind	NoS	0.385	0.544	First Escalators	0.0689805	0.0642691
2222	1	5951	0.282728	0.328158	Ind	NoS	0.385	0.544	First Escalators	0.254263	0.249169
2222	1	5952	0.483137	0.534727	Ind	NoS	0.385	0.544	First Escalators	0.0351027	0.0410366
2222	1	5954	0.622746	0.554836	Ind	NoS	0.385	0.544	First Escalators	0.164272	0.16753
2222	1	5955	0.655211	0.540082	Ind	NoS	0.385	0.544	First Escalators	0.192059	0.194635
2222	1	5956	0.390867	0.52517	Ind	NoS	0.385	0.544	First Escalators	0.0787203	0.079229
2222	1	5957	0.426805	0.494821	Ind	NoS	0.385	0.544	First Escalators	0.0408034	0.0385324
2222	2	5949	0.415686	0.579975	Ind	NoS	0.661	0.586	Elizabeth I	0.106594	0.0872999
2222	2	5950	0.598913	0.583935	Ind	NoS	0.661	0.586	Elizabeth I	0.0971268	0.11726
2222	2	5951	0.56711	0.832763	Ind	NoS	0.661	0.586	Elizabeth I	0.299931	0.220429
2222	2	5952	0.517552	0.529877	Ind	NoS	0.661	0.586	Elizabeth I	0.00876396	0.10049
2222	2	5954	0.43771	0.568968	Ind	NoS	0.661	0.586	Elizabeth I	0.0820212	0.077416
2222	2	5955	0.377882	0.521426	Ind	NoS	0.661	0.586	Elizabeth I	0.136605	0.153313
2222	2	5956	0.655211	0.899479	Ind	NoS	0.661	0.586	Elizabeth I	0.388575	0.319361
2222	2	5957	0.346856	0.494821	Ind	NoS	0.661	0.586	Elizabeth I	0.17208	0.194151
2222	3	5949	0.437666	0.496722	Ind	NoS	0.278	0.872	Most Koreans	0.102236	0.0949487
2222	3	5950	0.587757	0.456793	Ind	NoS	0.278	0.872	Most Koreans	0.0542135	0.0736217
2222	3	5951	0.377141	0.547727	Ind	NoS	0.278	0.872	Most Koreans	0.175207	0.160838
2222	3	5952	0.483137	0.490899	Ind	NoS	0.278	0.872	Most Koreans	0.0564772	0.0511276
2222	3	5954	0.779078	0.251593	Ind	NoS	0.278	0.872	Most Koreans	0.331261	0.353862
2222	3	5955	0.355678	0.460272	Ind	NoS	0.278	0.872	Most Koreans	0.183687	0.182175
2222	3	5956	0.652456	0.504322	Ind	NoS	0.278	0.872	Most Koreans	0.116804	0.120219
2222	3	5957	0.585005	0.832836	Ind	NoS	0.278	0.872	Most Koreans	0.356702	0.331912
2222	4	5949	0.385401	0.232591	Ind	NoS	0.857	0.629	William Morris	0.264379	0.25578
2222	4	5950	0.191192	0.580484	Ind	NoS	0.857	0.629	William Morris	0.275289	0.310141
2222	4	5951	0.685495	0.437816	Ind	NoS	0.857	0.629	William Morris	0.240207	0.207056
2222	4	5952	0.499656	0.69313	Ind	NoS	0.857	0.629	William Morris	0.210134	0.224053
2222	4	5954	0.432104	0.563231	Ind	NoS	0.857	0.629	William Morris	0.0767655	0.105368
2222	4	5955	0.189022	0.556254	Ind	NoS	0.857	0.629	William Morris	0.270293	0.304428
2222	4	5956	0.875464	0.52359	Ind	NoS	0.857	0.629	William Morris	0.426136	0.398172
2222	4	5957	0.589134	0.171785	Ind	NoS	0.857	0.629	William Morris	0.345869	0.317105
2222	5	5949	0.355115	0.491021	Ind	Soc	0.377	0.909	Rolling Stones	0.142631	0.151732
2222	5	5950	0.477631	0.614249	Ind	Soc	0.377	0.909	Rolling Stones	0.033546	0.0970367
2222	5	5951	0.608407	0.858456	Ind	Soc	0.377	0.909	Rolling Stones	0.304686	0.313158
2222	5	5952	0.410179	0.57273	Ind	Soc	0.377	0.909	Rolling Stones	0.0459918	0.0721301
2222	5	5954	0.261484	0.662074	Ind	Soc	0.377	0.909	Rolling Stones	0.196012	0.124558
2222	5	5955	0.433783	0.55155	Ind	Soc	0.377	0.909	Rolling Stones	0.0501388	0.101437
2222	5	5956	0.165291	0.842563	Ind	Soc	0.377	0.909	Rolling Stones	0.372128	0.298173
2222	5	5957	0.360622	0.527087	Ind	Soc	0.377	0.909	Rolling Stones	0.113187	0.115288
2222	6	5950	0.872952	0.869165	Ind	Soc	0.344	0.109	Oldest Tree	0.444203	0.552276
2222	6	5951	0.212044	0.603008	Ind	Soc	0.344	0.109	Oldest Tree	0.386709	0.220051
2222	6	5952	0.356493	0.264894	Ind	Soc	0.344	0.109	Oldest Tree	0.350893	0.289775
2222	6	5957	0.160403	0.504525	Ind	Soc	0.344	0.109	Oldest Tree	0.43112	0.267634
2222	7	5949	0.587196	0.502773	Ind	Soc	0.572	0.451	Jack The Ripper	0.0526022	0.0570073
2222	7	5950	0.639222	0.284677	Ind	Soc	0.572	0.451	Jack The Ripper	0.276813	0.270644
2222	7	5951	0.668976	0.813661	Ind	Soc	0.572	0.451	Jack The Ripper	0.275791	0.265808
2222	7	5952	0.802504	0.683297	Ind	Soc	0.572	0.451	Jack The Ripper	0.260987	0.230037
2222	7	5954	0.561603	0.60892	Ind	Soc	0.572	0.451	Jack The Ripper	0.0566009	0.0747344
2222	7	5955	0.609565	0.487221	Ind	Soc	0.572	0.451	Jack The Ripper	0.074959	0.0668076
2222	7	5956	0.399167	0.506223	Ind	Soc	0.572	0.451	Jack The Ripper	0.182945	0.218379
2222	7	5957	0.629856	0.545021	Ind	Soc	0.572	0.451	Jack The Ripper	0.0548816	0.0197423
2222	8	5949	0.342726	0.54713	Ind	Soc	0.405	0.436	Alan Turing	0.126863	0.0953497
2222	8	5950	0.598897	0.799894	Ind	Soc	0.405	0.436	Alan Turing	0.255676	0.266704
2222	8	5951	0.434047	0.546127	Ind	Soc	0.405	0.436	Alan Turing	0.0473732	0.0558312
2222	8	5952	0.378517	0.694345	Ind	Soc	0.405	0.436	Alan Turing	0.141283	0.103233
2222	8	5954	0.299075	0.637337	Ind	Soc	0.405	0.436	Alan Turing	0.174438	0.128008
2222	8	5955	0.345473	0.523325	Ind	Soc	0.405	0.436	Alan Turing	0.132945	0.108519
2222	8	5956	0.374537	0.166084	Ind	Soc	0.405	0.436	Alan Turing	0.425873	0.437041
2222	8	5957	0.600249	0.890347	Ind	Soc	0.405	0.436	Alan Turing	0.336567	0.340371
2222	9	5949	0.662093	0.510023	Col	NoS	0.396	0.237	McDonalds UK	0.132493	0.135611
2222	9	5950	0.443216	0.493975	Col	NoS	0.396	0.237	McDonalds UK	0.124912	0.092984
2222	9	5951	0.591888	0.476872	Col	NoS	0.396	0.237	McDonalds UK	0.103896	0.0839986
2222	9	5952	0.381271	0.416542	Col	NoS	0.396	0.237	McDonalds UK	0.222283	0.186673
2222	9	5954	0.545607	0.47392	Col	NoS	0.396	0.237	McDonalds UK	0.0948172	0.0603049
2222	9	5955	0.348862	0.510892	Col	NoS	0.396	0.237	McDonalds UK	0.202858	0.180557
2222	9	5956	0.613913	0.527125	Col	NoS	0.396	0.237	McDonalds UK	0.0819431	0.0858137
2222	9	5957	0.638908	0.84396	Col	NoS	0.396	0.237	McDonalds UK	0.291381	0.331332
2222	10	5949	0.434957	0.428315	Col	NoS	0.467	0.482	Most Violent Crime	0.132947	0.109217
2222	10	5950	0.655211	0.491021	Col	NoS	0.467	0.482	Most Violent Crime	0.132653	0.15347
2222	10	5951	0.165148	0.574631	Col	NoS	0.467	0.482	Most Violent Crime	0.365151	0.343729
2222	10	5952	0.799658	0.394109	Col	NoS	0.467	0.482	Most Violent Crime	0.302348	0.319399
2222	10	5954	0.545084	0.373208	Col	NoS	0.467	0.482	Most Violent Crime	0.152301	0.146297
2222	10	5955	0.579499	0.10478	Col	NoS	0.467	0.482	Most Violent Crime	0.422923	0.415684
2222	10	5956	0.425831	0.883664	Col	NoS	0.467	0.482	Most Violent Crime	0.37318	0.378263
2222	10	5957	0.421704	0.857765	Col	NoS	0.467	0.482	Most Violent Crime	0.349537	0.353884
2222	11	5949	0.493315	0.539679	Col	NoS	0.522	0.809	Arthur Conan Doyle	0.0402758	0.0256518
2222	11	5950	0.571238	0.844401	Col	NoS	0.522	0.809	Arthur Conan Doyle	0.344541	0.323555
2222	11	5951	0.601524	0.81596	Col	NoS	0.522	0.809	Arthur Conan Doyle	0.329709	0.308621
2222	11	5952	0.381271	0.443517	Col	NoS	0.522	0.809	Arthur Conan Doyle	0.108085	0.127959
2222	11	5954	0.085306	0.128079	Col	NoS	0.522	0.809	Arthur Conan Doyle	0.540531	0.560498
2222	11	5955	0.644277	0.508122	Col	NoS	0.522	0.809	Arthur Conan Doyle	0.185624	0.179033
2222	11	5956	0.382647	0.228791	Col	NoS	0.522	0.809	Arthur Conan Doyle	0.299754	0.320556
2222	11	5957	0.582251	0.794244	Col	NoS	0.522	0.809	Arthur Conan Doyle	0.301899	0.280809
2222	12	5949	0.370258	0.812158	Col	NoS	0.658	0.308	David Beckham	0.328182	0.35015
2222	12	5950	0.360877	0.534727	Col	NoS	0.658	0.308	David Beckham	0.22592	0.237493
2222	12	5951	0.754462	0.65938	Col	NoS	0.658	0.308	David Beckham	0.194591	0.192996
2222	12	5952	0.317948	0.677244	Col	NoS	0.658	0.308	David Beckham	0.29002	0.309247
2222	12	5954	0.695132	0.396011	Col	NoS	0.658	0.308	David Beckham	0.200843	0.178869
2222	12	5955	0.836919	0.183013	Col	NoS	0.658	0.308	David Beckham	0.456715	0.434732
2222	12	5956	0.851027	0.56133	Col	NoS	0.658	0.308	David Beckham	0.266135	0.253386
2222	13	5949	0.599699	0.549927	Col	Soc	0.569	0.362	WWI Bombs	0.102984	0.0828082
2222	13	5950	0.59877	0.486859	Col	Soc	0.569	0.362	WWI Bombs	0.0607555	0.0328933
2222	13	5951	0.650728	0.523325	Col	Soc	0.569	0.362	WWI Bombs	0.123387	0.0960244
2222	13	5952	0.271144	0.353859	Col	Soc	0.569	0.362	WWI Bombs	0.292839	0.32074
2222	13	5954	0.597394	0.0936715	Col	Soc	0.569	0.362	WWI Bombs	0.374811	0.38045
2222	13	5955	0.355165	0.47772	Col	Soc	0.569	0.362	WWI Bombs	0.187621	0.2138
2222	13	5956	0.849724	0.830066	Col	Soc	0.569	0.362	WWI Bombs	0.477707	0.454216
2222	13	5957	0.628687	0.469004	Col	Soc	0.569	0.362	WWI Bombs	0.0864964	0.0599104
2222	14	5949	0.420275	0.55753	Col	Soc	0.185	0.833	Edward VI	0.0734275	0.119466
2222	14	5950	0.55035	0.542327	Col	Soc	0.185	0.833	Edward VI	0.0908743	0.028983
2222	14	5951	0.483137	0.608836	Col	Soc	0.185	0.833	Edward VI	0.00929552	0.0687183
2222	14	5952	0.476255	0.755064	Col	Soc	0.185	0.833	Edward VI	0.155079	0.196349
2222	14	5954	0.426699	0.583183	Col	Soc	0.185	0.833	Edward VI	0.0560443	0.113365
2222	14	5955	0.34548	0.522859	Col	Soc	0.185	0.833	Edward VI	0.155215	0.199138
2222	14	5956	0.611262	0.48532	Col	Soc	0.185	0.833	Edward VI	0.174212	0.110499
2222	14	5957	1	0.497459	Col	Soc	0.185	0.833	Edward VI	0.529873	0.466349
2222	15	5949	0.496904	0.525261	Col	Soc	0.7	0.811	HG Wells	0.0541301	0.097522
2222	15	5950	0.193368	0.487221	Col	Soc	0.7	0.811	HG Wells	0.255708	0.329637
2222	15	5951	0.814234	0.257102	Col	Soc	0.7	0.811	HG Wells	0.464202	0.486135
2222	15	5952	0.638691	0.868353	Col	Soc	0.7	0.811	HG Wells	0.384004	0.285137
2222	15	5954	0.0675647	0.564917	Col	Soc	0.7	0.811	HG Wells	0.377575	0.4302
2222	15	5955	0.380071	0.868674	Col	Soc	0.7	0.811	HG Wells	0.337521	0.270987
2222	15	5956	0.878866	0.758428	Col	Soc	0.7	0.811	HG Wells	0.487751	0.408216
2222	15	5957	0.481195	0.651931	Col	Soc	0.7	0.811	HG Wells	0.120487	0.0318246
2222	16	5949	0.414308	0.25516	Col	Soc	0.403	0.557	Oscar Wilde	0.290831	0.282147
2222	16	5950	0.833623	0.80496	Col	Soc	0.403	0.557	Oscar Wilde	0.405608	0.41003
2222	16	5951	0.459985	0.115469	Col	Soc	0.403	0.557	Oscar Wilde	0.40512	0.38002
2222	16	5952	0.582251	0.584877	Col	Soc	0.403	0.557	Oscar Wilde	0.0802175	0.116158
2222	16	5954	0.616666	0.546132	Col	Soc	0.403	0.557	Oscar Wilde	0.0708874	0.0787667
2222	16	5955	0.6392	0.494821	Col	Soc	0.403	0.557	Oscar Wilde	0.0841008	0.048648
2222	16	5956	0.844403	0.479264	Col	Soc	0.403	0.557	Oscar Wilde	0.289633	0.247064
2222	16	5957	0.389749	0.477134	Col	Soc	0.403	0.557	Oscar Wilde	0.169565	0.207906
2225	1	5965	0.419126	0.55373	Ind	NoS	0.385	0.544	First Escalators	0.127446	0.0544439
2225	1	5966	0.439088	0.616436	Ind	NoS	0.385	0.544	First Escalators	0.09753	0.0708937
2225	1	5967	0.415686	0.532861	Ind	NoS	0.385	0.544	First Escalators	0.140081	0.0617882
2225	1	5968	0.655211	0.593634	Ind	NoS	0.385	0.544	First Escalators	0.119812	0.185815
2225	1	5969	0.630433	0.505454	Ind	NoS	0.385	0.544	First Escalators	0.137087	0.164354
2225	1	5970	0.362	0.488347	Ind	NoS	0.385	0.544	First Escalators	0.209274	0.129698
2225	1	5971	0.422383	0.589834	Ind	NoS	0.385	0.544	First Escalators	0.114507	0.0621988
2225	1	5972	0.444592	0.555628	Ind	NoS	0.385	0.544	First Escalators	0.103694	0.0289948
2225	2	5965	0.659339	0.607218	Ind	NoS	0.661	0.586	Elizabeth I	0.193405	0.19829
2225	2	5966	0.436385	0.595532	Ind	NoS	0.661	0.586	Elizabeth I	0.0403611	0.0341009
2225	2	5967	0.655211	0.493112	Ind	NoS	0.661	0.586	Elizabeth I	0.202072	0.208341
2225	2	5968	0.17066	0.777955	Ind	NoS	0.661	0.586	Elizabeth I	0.362669	0.35639
2225	2	5969	0.375765	0.488426	Ind	NoS	0.661	0.586	Elizabeth I	0.12533	0.123435
2225	2	5970	0.414308	0.515725	Ind	NoS	0.661	0.586	Elizabeth I	0.0785854	0.0771982
2225	2	5971	0.394783	0.546127	Ind	NoS	0.661	0.586	Elizabeth I	0.0787543	0.074724
2225	2	5972	0.602915	0.576532	Ind	NoS	0.661	0.586	Elizabeth I	0.133823	0.139252
2225	3	5965	0.308311	0.469768	Ind	NoS	0.278	0.872	Most Koreans	0.212065	0.0291781
2225	3	5966	0.662093	0.626887	Ind	NoS	0.278	0.872	Most Koreans	0.215333	0.359486
2225	3	5967	0.224855	0.50195	Ind	NoS	0.278	0.872	Most Koreans	0.256414	0.105873
2225	3	5968	0.322078	0.234492	Ind	NoS	0.278	0.872	Most Koreans	0.415064	0.254949
2225	3	5969	0.161018	0.84692	Ind	NoS	0.278	0.872	Most Koreans	0.358546	0.395505
2225	3	5970	0.153447	0.240193	Ind	NoS	0.278	0.872	Most Koreans	0.488153	0.305326
2225	3	5971	0.423944	0.776945	Ind	NoS	0.278	0.872	Most Koreans	0.148337	0.302589
2225	3	5972	0.384023	0.217391	Ind	NoS	0.278	0.872	Most Koreans	0.41773	0.277248
2225	4	5965	0.781855	0.61573	Ind	NoS	0.857	0.629	William Morris	0.235191	0.265524
2225	4	5966	0.432205	0.791502	Ind	NoS	0.857	0.629	William Morris	0.239203	0.208541
2225	4	5967	0.648328	0.817975	Ind	NoS	0.857	0.629	William Morris	0.255347	0.25387
2225	4	5968	0.366368	0.498623	Ind	NoS	0.857	0.629	William Morris	0.201063	0.181844
2225	4	5969	0.305053	0.214791	Ind	NoS	0.857	0.629	William Morris	0.441468	0.440305
2225	4	5970	0.388842	0.457768	Ind	NoS	0.857	0.629	William Morris	0.20314	0.191929
2225	4	5971	0.604277	0.547077	Ind	NoS	0.857	0.629	William Morris	0.0657948	0.102736
2225	4	5972	0.607047	0.863464	Ind	NoS	0.857	0.629	William Morris	0.286661	0.27769
2225	5	5965	0.795622	0.718097	Ind	Soc	0.377	0.909	Rolling Stones	0.320961	0.205693
2225	5	5966	0.557473	0.52972	Ind	Soc	0.377	0.909	Rolling Stones	0.0355304	0.102114
2225	5	5967	0.616811	0.534527	Ind	Soc	0.377	0.909	Rolling Stones	0.0920312	0.0755041
2225	5	5968	0.616666	0.446621	Ind	Soc	0.377	0.909	Rolling Stones	0.134174	0.163361
2225	5	5969	0.5757	0.542327	Ind	Soc	0.377	0.909	Rolling Stones	0.0503975	0.0811924
2225	5	5970	0.627642	0.812158	Ind	Soc	0.377	0.909	Rolling Stones	0.286113	0.202345
2225	5	5971	0.35362	0.435915	Ind	Soc	0.377	0.909	Rolling Stones	0.203437	0.318739
2225	5	5972	0.821776	0.860099	Ind	Soc	0.377	0.909	Rolling Stones	0.432639	0.320982
2225	6	5965	0.559286	0.13378	Ind	Soc	0.344	0.109	Oldest Tree	0.476736	0.451799
2225	6	5966	0.107332	0.656345	Ind	Soc	0.344	0.109	Oldest Tree	0.215721	0.239161
2225	6	5967	0.172277	0.22119	Ind	Soc	0.344	0.109	Oldest Tree	0.301191	0.274179
2225	6	5968	0.158266	0.515553	Ind	Soc	0.344	0.109	Oldest Tree	0.106015	0.115045
2225	6	5969	0.220664	0.614535	Ind	Soc	0.344	0.109	Oldest Tree	0.114953	0.143827
2225	6	5970	0.191302	0.589834	Ind	Soc	0.344	0.109	Oldest Tree	0.109419	0.134777
2225	6	5971	0.573992	0.57097	Ind	Soc	0.344	0.109	Oldest Tree	0.316293	0.320487
2225	6	5972	0.154135	0.525226	Ind	Soc	0.344	0.109	Oldest Tree	0.111212	0.122326
2225	7	5965	0.677361	0.517623	Ind	Soc	0.572	0.451	Jack The Ripper	0.123533	0.171007
2225	7	5966	0.456827	0.582018	Ind	Soc	0.572	0.451	Jack The Ripper	0.106212	0.0592058
2225	7	5967	0.831412	0.557185	Ind	Soc	0.572	0.451	Jack The Ripper	0.27281	0.319894
2225	7	5968	0.447346	0.581282	Ind	Soc	0.572	0.451	Jack The Ripper	0.115142	0.06782
2225	7	5969	0.494568	0.555628	Ind	Soc	0.572	0.451	Jack The Ripper	0.0641999	0.0173638
2225	7	5970	0.43215	0.517699	Ind	Soc	0.572	0.451	Jack The Ripper	0.131025	0.0896454
2225	7	5971	0.573631	0.556127	Ind	Soc	0.572	0.451	Jack The Ripper	0.0155834	0.0621887
2225	7	5972	0.178913	0.607327	Ind	Soc	0.572	0.451	Jack The Ripper	0.383777	0.336054
2225	8	5965	0.386778	0.568892	Ind	Soc	0.405	0.436	Alan Turing	0.152101	0.126579
2225	8	5966	0.603589	0.46632	Ind	Soc	0.405	0.436	Alan Turing	0.144563	0.17665
2225	8	5967	0.155612	0.508122	Ind	Soc	0.405	0.436	Alan Turing	0.39076	0.365184
2225	8	5968	0.619355	0.882467	Ind	Soc	0.405	0.436	Alan Turing	0.299608	0.292449
2225	8	5969	0.629256	0.86972	Ind	Soc	0.405	0.436	Alan Turing	0.290379	0.284918
2225	8	5970	0.402434	0.848034	Ind	Soc	0.405	0.436	Alan Turing	0.286911	0.256452
2225	8	5971	0.557673	0.570831	Ind	Soc	0.405	0.436	Alan Turing	0.0316044	0.0672783
2225	8	5972	0.688247	0.190785	Ind	Soc	0.405	0.436	Alan Turing	0.431202	0.460254
2225	9	5965	0.550337	0.283897	Col	NoS	0.396	0.237	McDonalds UK	0.234743	0.220658
2225	9	5966	0.366128	0.541861	Col	NoS	0.396	0.237	McDonalds UK	0.119358	0.112491
2225	9	5967	0.342726	0.465158	Col	NoS	0.396	0.237	McDonalds UK	0.144383	0.123653
2225	9	5968	0.416374	0.530927	Col	NoS	0.396	0.237	McDonalds UK	0.0681769	0.0650008
2225	9	5969	0.701809	0.424515	Col	NoS	0.396	0.237	McDonalds UK	0.236458	0.245519
2225	9	5970	0.371634	0.483421	Col	NoS	0.396	0.237	McDonalds UK	0.111706	0.0928503
2225	9	5971	0.571238	0.584132	Col	NoS	0.396	0.237	McDonalds UK	0.118348	0.144292
2225	9	5972	0.395036	0.583183	Col	NoS	0.396	0.237	McDonalds UK	0.113871	0.118481
2225	10	5965	0.443216	0.760854	Col	NoS	0.467	0.482	Most Violent Crime	0.267548	0.215798
2225	10	5966	0.618042	0.650735	Col	NoS	0.467	0.482	Most Violent Crime	0.0727556	0.0165437
2225	10	5967	0.975954	0.783656	Col	NoS	0.467	0.482	Most Violent Crime	0.389748	0.387969
2225	10	5968	0.624203	0.534727	Col	NoS	0.467	0.482	Most Violent Crime	0.0507759	0.0996618
2225	10	5969	0.623302	0.223089	Col	NoS	0.467	0.482	Most Violent Crime	0.35957	0.411137
2225	10	5970	0.630159	0.528459	Col	NoS	0.467	0.482	Most Violent Crime	0.0550596	0.106437
2225	10	5971	0.693066	0.812158	Col	NoS	0.467	0.482	Most Violent Crime	0.235531	0.193176
2225	10	5972	0.33551	0.779854	Col	NoS	0.467	0.482	Most Violent Crime	0.365003	0.317773
2225	11	5965	0.450823	0.433112	Col	NoS	0.522	0.809	Arthur Conan Doyle	0.166048	0.166023
2225	11	5966	0.381036	0.599335	Col	NoS	0.522	0.809	Arthur Conan Doyle	0.156269	0.155789
2225	11	5967	0.424697	0.901469	Col	NoS	0.522	0.809	Arthur Conan Doyle	0.3439	0.343531
2225	11	5968	0.561478	0.813887	Col	NoS	0.522	0.809	Arthur Conan Doyle	0.239374	0.239187
2225	11	5969	0.624055	0.549927	Col	NoS	0.522	0.809	Arthur Conan Doyle	0.0922512	0.0927495
2225	11	5970	0.390255	0.510023	Col	NoS	0.522	0.809	Arthur Conan Doyle	0.159533	0.159223
2225	11	5971	0.618236	0.56133	Col	NoS	0.522	0.809	Arthur Conan Doyle	0.0839723	0.0844564
2225	11	5972	0.830156	0.240193	Col	NoS	0.522	0.809	Arthur Conan Doyle	0.446667	0.447142
2225	12	5965	0.821601	0.434016	Col	NoS	0.658	0.308	David Beckham	0.302941	0.380641
2225	12	5966	0.505163	0.454006	Col	NoS	0.658	0.308	David Beckham	0.0256911	0.0720874
2225	12	5967	0.155471	0.532826	Col	NoS	0.658	0.308	David Beckham	0.370539	0.306904
2225	12	5968	0.130733	0.15556	Col	NoS	0.658	0.308	David Beckham	0.503931	0.408318
2225	12	5969	0.111477	0.14898	Col	NoS	0.658	0.308	David Beckham	0.523061	0.427299
2225	12	5970	0.604855	0.858315	Col	NoS	0.658	0.308	David Beckham	0.393301	0.467145
2225	12	5971	0.394965	0.55373	Col	NoS	0.658	0.308	David Beckham	0.149403	0.140759
2225	12	5972	0.805256	0.228791	Col	NoS	0.658	0.308	David Beckham	0.375165	0.411586
2225	13	5965	0.447893	0.749844	Col	Soc	0.569	0.362	WWI Bombs	0.21852	0.223389
2225	13	5966	0.573111	0.581547	Col	Soc	0.569	0.362	WWI Bombs	0.0378968	0.0341784
2225	13	5967	0.3934	0.536266	Col	Soc	0.569	0.362	WWI Bombs	0.154032	0.161453
2225	13	5968	0.849308	0.520132	Col	Soc	0.569	0.362	WWI Bombs	0.30496	0.2972
2225	13	5969	0.549214	0.395947	Col	Soc	0.569	0.362	WWI Bombs	0.158825	0.157365
2225	13	5970	0.631809	0.485451	Col	Soc	0.569	0.362	WWI Bombs	0.110047	0.103229
2225	13	5971	0.59877	0.580332	Col	Soc	0.569	0.362	WWI Bombs	0.0583593	0.0523656
2225	13	5972	0.388154	0.576403	Col	Soc	0.569	0.362	WWI Bombs	0.159641	0.167414
2225	14	5965	0.576818	0.538527	Col	Soc	0.185	0.833	Edward VI	0.0861031	0.0657336
2225	14	5966	0.418943	0.544228	Col	Soc	0.185	0.833	Edward VI	0.0989826	0.133196
2225	14	5967	0.477972	0.078674	Col	Soc	0.185	0.833	Edward VI	0.415203	0.411007
2225	14	5968	0.557473	0.162284	Col	Soc	0.185	0.833	Edward VI	0.33514	0.323503
2225	14	5969	0.412928	0.540426	Col	Soc	0.185	0.833	Edward VI	0.102365	0.137038
2225	14	5970	0.638691	0.87135	Col	Soc	0.185	0.833	Edward VI	0.40164	0.398952
2225	14	5971	0.623086	0.540426	Col	Soc	0.185	0.833	Edward VI	0.128445	0.101128
2225	14	5972	0.600928	0.605856	Col	Soc	0.185	0.833	Edward VI	0.148911	0.135898
2225	15	5965	0.371018	0.56513	Col	Soc	0.7	0.811	HG Wells	0.0789395	0.0571189
2225	15	5966	0.735051	0.474955	Col	Soc	0.7	0.811	HG Wells	0.422391	0.38286
2225	15	5967	0.0469078	0.454917	Col	Soc	0.7	0.811	HG Wells	0.272936	0.311969
2225	15	5968	0.337267	0.500456	Col	Soc	0.7	0.811	HG Wells	0.02516	0.0194719
2225	15	5969	0.364752	0.497553	Col	Soc	0.7	0.811	HG Wells	0.0522047	0.0170352
2225	15	5970	0.408803	0.534727	Col	Soc	0.7	0.811	HG Wells	0.0977356	0.0599891
2225	15	5971	0.382647	0.513758	Col	Soc	0.7	0.811	HG Wells	0.0685822	0.0289563
2225	15	5972	0.18442	0.543699	Col	Soc	0.7	0.811	HG Wells	0.133938	0.172632
2225	16	5965	0.301429	0.604294	Col	Soc	0.403	0.557	Oscar Wilde	0.319659	0.282432
2225	16	5966	0.743473	0.477497	Col	Soc	0.403	0.557	Oscar Wilde	0.175939	0.229773
2225	16	5967	0.315196	0.426413	Col	Soc	0.403	0.557	Oscar Wilde	0.25765	0.204558
2225	16	5968	0.878216	0.164398	Col	Soc	0.403	0.557	Oscar Wilde	0.408253	0.443254
2225	16	5969	0.55146	0.373208	Col	Soc	0.403	0.557	Oscar Wilde	0.0655193	0.0608304
2225	16	5970	0.39779	0.536626	Col	Soc	0.403	0.557	Oscar Wilde	0.202191	0.165251
2225	16	5971	0.627752	0.572629	Col	Soc	0.403	0.557	Oscar Wilde	0.148055	0.18282
2225	16	5972	0.342682	0.245892	Col	Soc	0.403	0.557	Oscar Wilde	0.297894	0.251944
2230	1	5997	0.604965	0.809309	Ind	NoS	0.385	0.544	First Escalators	0.323719	0.204808
2230	1	5998	0.6029	0.545178	Ind	NoS	0.385	0.544	First Escalators	0.0950383	0.0834141
2230	1	5999	0.375765	0.513654	Ind	NoS	0.385	0.544	First Escalators	0.146437	0.201709
2230	1	6000	0.569862	0.787882	Ind	NoS	0.385	0.544	First Escalators	0.295304	0.177348
2230	1	6001	0.558849	0.481793	Ind	NoS	0.385	0.544	First Escalators	0.0404545	0.129792
2230	1	6002	0.588097	0.55373	Ind	NoS	0.385	0.544	First Escalators	0.0879573	0.0679424
2230	1	6003	0.647649	0.545332	Ind	NoS	0.385	0.544	First Escalators	0.135503	0.116093
2230	1	6004	0.469511	0.654441	Ind	NoS	0.385	0.544	First Escalators	0.166078	0.0932127
2230	2	5997	0.382647	0.872965	Ind	NoS	0.661	0.586	Elizabeth I	0.40865	0.23709
2230	2	5998	0.368194	0.55373	Ind	NoS	0.661	0.586	Elizabeth I	0.1172	0.119631
2230	2	5999	0.620796	0.835001	Ind	NoS	0.661	0.586	Elizabeth I	0.403	0.258462
2230	2	6000	0.45715	0.627836	Ind	NoS	0.661	0.586	Elizabeth I	0.158067	0.0200161
2230	2	6001	0.440297	0.508122	Ind	NoS	0.661	0.586	Elizabeth I	0.0394412	0.136523
2230	2	6002	0.400543	0.515651	Ind	NoS	0.661	0.586	Elizabeth I	0.0674483	0.136684
2230	2	6003	0.442144	0.512421	Ind	NoS	0.661	0.586	Elizabeth I	0.0432387	0.13216
2230	2	6004	0.456983	0.730449	Ind	NoS	0.661	0.586	Elizabeth I	0.260614	0.0866141
2230	3	5997	0.656253	0.257294	Ind	NoS	0.278	0.872	Most Koreans	0.372675	0.376041
2230	3	5998	0.373994	0.430213	Ind	NoS	0.278	0.872	Most Koreans	0.191292	0.101712
2230	3	5999	0.348233	0.844444	Ind	NoS	0.278	0.872	Most Koreans	0.290364	0.318779
2230	3	6000	0.303677	0.422613	Ind	NoS	0.278	0.872	Most Koreans	0.243581	0.141575
2230	3	6001	0.477723	0.749451	Ind	NoS	0.278	0.872	Most Koreans	0.162224	0.234537
2230	3	6002	0.61397	0.500522	Ind	NoS	0.278	0.872	Most Koreans	0.15701	0.219208
2230	3	6003	0.221961	0.406092	Ind	NoS	0.278	0.872	Most Koreans	0.317888	0.21382
2230	3	6004	0.177537	0.624294	Ind	NoS	0.278	0.872	Most Koreans	0.307823	0.238809
2230	4	5997	0.607356	0.77077	Ind	NoS	0.857	0.629	William Morris	0.292883	0.36474
2230	4	5998	0.578625	0.527474	Ind	NoS	0.857	0.629	William Morris	0.0620288	0.129761
2230	4	5999	0.390609	0.439715	Ind	NoS	0.857	0.629	William Morris	0.148209	0.115795
2230	4	6000	0.505163	0.228991	Ind	NoS	0.857	0.629	William Morris	0.260361	0.191744
2230	4	6001	0.586381	0.770011	Ind	NoS	0.857	0.629	William Morris	0.287361	0.358669
2230	4	6002	0.391638	0.206998	Ind	NoS	0.857	0.629	William Morris	0.313615	0.241862
2230	4	6003	0.56875	0.178244	Ind	NoS	0.857	0.629	William Morris	0.312181	0.250772
2230	4	6004	0.410179	0.243674	Ind	NoS	0.857	0.629	William Morris	0.27252	0.200775
2230	5	5997	0.646262	0.800758	Ind	Soc	0.377	0.909	Rolling Stones	0.44858	0.499573
2230	5	5998	0.386778	0	Ind	Soc	0.377	0.909	Rolling Stones	0.413505	0.364952
2230	5	5999	0.396412	0.143747	Ind	Soc	0.377	0.909	Rolling Stones	0.269478	0.220947
2230	5	6000	0.406049	0.471983	Ind	Soc	0.377	0.909	Rolling Stones	0.0622461	0.10743
2230	5	6001	0.455093	0.14898	Ind	Soc	0.377	0.909	Rolling Stones	0.264986	0.221911
2230	5	6002	0.433346	0.164183	Ind	Soc	0.377	0.909	Rolling Stones	0.24801	0.20276
2230	5	6003	0.0843463	0.626345	Ind	Soc	0.377	0.909	Rolling Stones	0.400409	0.412099
2230	5	6004	0.412932	0.560856	Ind	Soc	0.377	0.909	Rolling Stones	0.149208	0.196519
2230	6	5997	0.656322	0.620054	Ind	Soc	0.344	0.109	Oldest Tree	0.348897	0.376444
2230	6	5998	0	0.584132	Ind	Soc	0.344	0.109	Oldest Tree	0.311368	0.281044
2230	6	5999	0.614115	0.861844	Ind	Soc	0.344	0.109	Oldest Tree	0.382975	0.420036
2230	6	6000	0.235291	0.65634	Ind	Soc	0.344	0.109	Oldest Tree	0.0762697	0.0665313
2230	6	6001	0.151381	0.179236	Ind	Soc	0.344	0.109	Oldest Tree	0.479148	0.446864
2230	6	6002	0.188778	0.554044	Ind	Soc	0.344	0.109	Oldest Tree	0.142248	0.105646
2230	6	6003	0.231135	0.798497	Ind	Soc	0.344	0.109	Oldest Tree	0.183058	0.197502
2230	6	6004	0.163772	0.603135	Ind	Soc	0.344	0.109	Oldest Tree	0.146769	0.116397
2230	7	5997	0.604064	0.597335	Ind	Soc	0.572	0.451	Jack The Ripper	0.143012	0.231759
2230	7	5998	0.660963	0.190785	Ind	Soc	0.572	0.451	Jack The Ripper	0.293723	0.181029
2230	7	5999	0.613328	0.521973	Ind	Soc	0.572	0.451	Jack The Ripper	0.0839569	0.156156
2230	7	6000	0.634561	0.278099	Ind	Soc	0.572	0.451	Jack The Ripper	0.202967	0.0899277
2230	7	6001	0.565732	0.448834	Ind	Soc	0.572	0.451	Jack The Ripper	0.0198499	0.0964158
2230	7	6002	0.807322	0.257294	Ind	Soc	0.572	0.451	Jack The Ripper	0.327831	0.221026
2230	7	6003	0.43297	0.436472	Ind	Soc	0.572	0.451	Jack The Ripper	0.122865	0.19505
2230	7	6004	0.599271	0.195798	Ind	Soc	0.572	0.451	Jack The Ripper	0.272056	0.170731
2230	8	5997	0.606341	0.211689	Ind	Soc	0.405	0.436	Alan Turing	0.400101	0.412537
2230	8	5998	0.347895	0.961307	Ind	Soc	0.405	0.436	Alan Turing	0.393117	0.381281
2230	8	5999	0.369834	0.47772	Ind	Soc	0.405	0.436	Alan Turing	0.144801	0.176728
2230	8	6000	0.459735	0.659991	Ind	Soc	0.405	0.436	Alan Turing	0.073978	0.0605714
2230	8	6001	0.469856	0.627168	Ind	Soc	0.405	0.436	Alan Turing	0.0411269	0.028093
2230	8	6002	0.414236	0.464317	Ind	Soc	0.405	0.436	Alan Turing	0.132347	0.161872
2230	8	6003	0.803612	0.854193	Ind	Soc	0.405	0.436	Alan Turing	0.431259	0.399161
2230	8	6004	0.447346	0.603135	Ind	Soc	0.405	0.436	Alan Turing	0.024929	0.0427282
2230	9	5997	0.327266	0.235953	Col	NoS	0.396	0.237	McDonalds UK	0.314247	0.320421
2230	9	5998	0.616666	0.510765	Col	NoS	0.396	0.237	McDonalds UK	0.103922	0.0935989
2230	9	5999	0.684119	0.0853247	Col	NoS	0.396	0.237	McDonalds UK	0.436351	0.431875
2230	9	6000	0.416532	0.631639	Col	NoS	0.396	0.237	McDonalds UK	0.174577	0.181245
2230	9	6001	0.685495	0.57837	Col	NoS	0.396	0.237	McDonalds UK	0.192806	0.183632
2230	9	6002	0.634656	0.464418	Col	NoS	0.396	0.237	McDonalds UK	0.121575	0.110958
2230	9	6003	0.438475	0.84913	Col	NoS	0.396	0.237	McDonalds UK	0.369502	0.37234
2230	9	6004	0.405361	0.542327	Col	NoS	0.396	0.237	McDonalds UK	0.122788	0.132685
2230	10	5997	0.875464	0.569502	Col	NoS	0.467	0.482	Most Violent Crime	0.149185	0.272755
2230	10	5998	0.405328	0.489532	Col	NoS	0.467	0.482	Most Violent Crime	0.333759	0.225056
2230	10	5999	0.87684	0.492922	Col	NoS	0.467	0.482	Most Violent Crime	0.173536	0.2915
2230	10	6000	0.0698124	0.917155	Col	NoS	0.467	0.482	Most Violent Crime	0.738379	0.623563
2230	10	6001	0.860321	0.499926	Col	NoS	0.467	0.482	Most Violent Crime	0.155746	0.273575
2230	10	6002	0.61942	0.80672	Col	NoS	0.467	0.482	Most Violent Crime	0.250941	0.211905
2230	10	6003	0.754071	0.112421	Col	NoS	0.467	0.482	Most Violent Crime	0.46822	0.505756
2230	10	6004	0.370258	0.874866	Col	NoS	0.467	0.482	Most Violent Crime	0.462654	0.364306
2230	11	5997	0.19199	0.742801	Col	NoS	0.522	0.809	Arthur Conan Doyle	0.471917	0.379178
2230	11	5998	0.36806	0.473277	Col	NoS	0.522	0.809	Arthur Conan Doyle	0.150658	0.062283
2230	11	5999	0.346168	0.259196	Col	NoS	0.522	0.809	Arthur Conan Doyle	0.119423	0.155382
2230	11	6000	0.490348	0.14898	Col	NoS	0.522	0.809	Arthur Conan Doyle	0.197337	0.286189
2230	11	6001	0.629566	0.500812	Col	NoS	0.522	0.809	Arthur Conan Doyle	0.25303	0.268281
2230	11	6002	0.126266	0.489122	Col	NoS	0.522	0.809	Arthur Conan Doyle	0.343899	0.262033
2230	11	6003	0.550401	0.211155	Col	NoS	0.522	0.809	Arthur Conan Doyle	0.17158	0.265309
2230	11	6004	0.309689	0.467269	Col	NoS	0.522	0.809	Arthur Conan Doyle	0.179965	0.0870259
2230	12	5997	0.979284	1	Col	NoS	0.658	0.308	David Beckham	0.522444	0.527955
2230	12	5998	0.635016	0.537254	Col	NoS	0.658	0.308	David Beckham	0.0860196	0.173277
2230	12	5999	0.584484	0.817859	Col	NoS	0.658	0.308	David Beckham	0.199106	0.132332
2230	12	6000	0.389475	0.358006	Col	NoS	0.658	0.308	David Beckham	0.349568	0.369321
2230	12	6001	0.426666	0.485612	Col	NoS	0.658	0.308	David Beckham	0.23556	0.239483
2230	12	6002	0.350803	0.869165	Col	NoS	0.658	0.308	David Beckham	0.364816	0.269949
2230	12	6003	0.421961	0.856725	Col	NoS	0.658	0.308	David Beckham	0.306592	0.212006
2230	12	6004	0.630585	0.591416	Col	NoS	0.658	0.308	David Beckham	0.0325068	0.125509
2230	13	5997	0.891856	0.563231	Col	Soc	0.569	0.362	WWI Bombs	0.360185	0.434442
2230	13	5998	0.455739	0.39174	Col	Soc	0.569	0.362	WWI Bombs	0.205605	0.163551
2230	13	5999	0.700638	0.422588	Col	Soc	0.569	0.362	WWI Bombs	0.232332	0.277002
2230	13	6000	0.150005	0.846363	Col	Soc	0.569	0.362	WWI Bombs	0.464368	0.423407
2230	13	6001	0.38953	0.438331	Col	Soc	0.569	0.362	WWI Bombs	0.202896	0.135262
2230	13	6002	0.0192766	0.508122	Col	Soc	0.569	0.362	WWI Bombs	0.518296	0.440741
2230	13	6003	0.603612	0.674446	Col	Soc	0.569	0.362	WWI Bombs	0.116345	0.188554
2230	13	6004	0.44924	0.597434	Col	Soc	0.569	0.362	WWI Bombs	0.0842684	0.042951
2230	14	5997	0.14037	0.964127	Col	Soc	0.185	0.833	Edward VI	0.620292	0.57127
2230	14	5998	0.612535	0.529026	Col	Soc	0.185	0.833	Edward VI	0.0226076	0.0761413
2230	14	5999	0.560227	0.954674	Col	Soc	0.185	0.833	Edward VI	0.416509	0.397099
2230	14	6000	0.517409	0.238292	Col	Soc	0.185	0.833	Edward VI	0.310333	0.320649
2230	14	6001	0.64879	0.524255	Col	Soc	0.185	0.833	Edward VI	0.0583386	0.11188
2230	14	6002	0.624933	0.473917	Col	Soc	0.185	0.833	Edward VI	0.0731072	0.11801
2230	14	6003	0.587099	0.21875	Col	Soc	0.185	0.833	Edward VI	0.320709	0.342207
2230	14	6004	0.645574	0.560861	Col	Soc	0.185	0.833	Edward VI	0.0572846	0.103497
2230	15	5997	0.915627	0.02435	Col	Soc	0.7	0.811	HG Wells	0.721686	0.734683
2230	15	5998	0.435645	0.55373	Col	Soc	0.7	0.811	HG Wells	0.124281	0.0592698
2230	15	5999	0.408532	0.517623	Col	Soc	0.7	0.811	HG Wells	0.0800366	0.0291209
2230	15	6000	0.317948	0.47012	Col	Soc	0.7	0.811	HG Wells	0.0282447	0.086864
2230	15	6001	0.132308	0.521898	Col	Soc	0.7	0.811	HG Wells	0.220565	0.249547
2230	15	6002	0.536823	0.479646	Col	Soc	0.7	0.811	HG Wells	0.191128	0.162755
2230	15	6003	0.214622	0.780775	Col	Soc	0.7	0.811	HG Wells	0.339674	0.302145
2230	15	6004	0.0925115	0.884368	Col	Soc	0.7	0.811	HG Wells	0.487869	0.45815
2230	16	5997	0.538201	0.193636	Col	Soc	0.403	0.557	Oscar Wilde	0.373201	0.285005
2230	16	5998	0.512045	0.521426	Col	Soc	0.403	0.557	Oscar Wilde	0.05229	0.0535876
2230	16	5999	0.315196	0.422507	Col	Soc	0.403	0.557	Oscar Wilde	0.215439	0.179424
2230	16	6000	0.465242	0.711446	Col	Soc	0.403	0.557	Oscar Wilde	0.14995	0.238431
2230	16	6001	0.400992	0.396921	Col	Soc	0.403	0.557	Oscar Wilde	0.182826	0.115553
2230	16	6002	0.631809	0.799036	Col	Soc	0.403	0.557	Oscar Wilde	0.28176	0.355792
2230	16	6003	0.642144	0.201028	Col	Soc	0.403	0.557	Oscar Wilde	0.396163	0.313961
2230	16	6004	0.390906	0.546127	Col	Soc	0.403	0.557	Oscar Wilde	0.0897838	0.120196
2233	1	6094	0.593005	0.529385	Ind	NoS	0.385	0.544	First Escalators	0.133489	0.116523
2233	1	6095	0.684119	0.587654	Ind	NoS	0.385	0.544	First Escalators	0.0863354	0.0688258
2233	1	6096	0.621636	0.851966	Ind	NoS	0.385	0.544	First Escalators	0.195384	0.215042
2233	1	6097	0.647649	0.580775	Ind	NoS	0.385	0.544	First Escalators	0.0775967	0.0577364
2233	2	6094	0.581829	0.850163	Ind	NoS	0.661	0.586	Elizabeth I	0.293902	0.271014
2233	2	6095	0.185796	0.84594	Ind	NoS	0.661	0.586	Elizabeth I	0.47937	0.391913
2233	2	6096	0.623548	0.527475	Ind	NoS	0.661	0.586	Elizabeth I	0.0627255	0.152175
2233	2	6097	0.559576	0.160522	Ind	NoS	0.661	0.586	Elizabeth I	0.396154	0.441396
2233	3	6094	0.616666	0.399811	Ind	NoS	0.278	0.872	Most Koreans	0.232848	0.245026
2233	3	6095	0.334139	0.559428	Ind	NoS	0.278	0.872	Most Koreans	0.110231	0.103981
2233	3	6096	0.38953	0.838047	Ind	NoS	0.278	0.872	Most Koreans	0.286935	0.27502
2233	3	6097	0.410952	0.471915	Ind	NoS	0.278	0.872	Most Koreans	0.0908323	0.0990979
2233	4	6094	0.20851	0.625937	Ind	NoS	0.857	0.629	William Morris	0.255038	0.232171
2233	4	6095	0.560227	0.135854	Ind	NoS	0.857	0.629	William Morris	0.442956	0.42571
2233	4	6096	0.357869	0.500006	Ind	NoS	0.857	0.629	William Morris	0.118972	0.0766956
2233	4	6097	0.56875	0.894699	Ind	NoS	0.857	0.629	William Morris	0.346857	0.38397
2233	5	6094	0.434957	0.543684	Ind	Soc	0.377	0.909	Rolling Stones	0.13619	0.0879473
2233	5	6095	0.371574	0.456818	Ind	Soc	0.377	0.909	Rolling Stones	0.0299267	0.0263627
2233	5	6096	0.366128	0.480546	Ind	Soc	0.377	0.909	Rolling Stones	0.0524247	0.00565401
2233	5	6097	0.311869	0.451661	Ind	Soc	0.377	0.909	Rolling Stones	0.0559873	0.0671218
2233	6	6094	0.211952	0.659674	Ind	Soc	0.344	0.109	Oldest Tree	0.105801	0.0819297
2233	6	6095	0.214733	0.741851	Ind	Soc	0.344	0.109	Oldest Tree	0.184774	0.163628
2233	6	6096	0.374389	0.840148	Ind	Soc	0.344	0.109	Oldest Tree	0.3076	0.302742
2233	6	6097	0.0880161	0.0719146	Ind	Soc	0.344	0.109	Oldest Tree	0.513436	0.523974
2233	7	6094	0.846555	0.481623	Ind	Soc	0.572	0.451	Jack The Ripper	0.0221226	0.0282088
2233	7	6095	0.712829	0.407411	Ind	Soc	0.572	0.451	Jack The Ripper	0.164467	0.125225
2233	7	6096	0.85619	0.540882	Ind	Soc	0.572	0.451	Jack The Ripper	0.0384783	0.0775819
2233	7	6097	0.864163	0.459256	Ind	Soc	0.572	0.451	Jack The Ripper	0.048001	0.0461098
2233	8	6094	0.834165	0.304801	Ind	Soc	0.405	0.436	Alan Turing	0.458962	0.201312
2233	8	6095	0.672897	0.12998	Ind	Soc	0.405	0.436	Alan Turing	0.386964	0.248893
2233	8	6096	0.38144	0.471505	Ind	Soc	0.405	0.436	Alan Turing	0.0859245	0.281176
2233	8	6097	0.69719	0.60356	Ind	Soc	0.405	0.436	Alan Turing	0.382918	0.231728
2233	9	6094	0.377141	0.292861	Col	NoS	0.396	0.237	McDonalds UK	0.240028	0.228224
2233	9	6095	0.338598	0.793158	Col	NoS	0.396	0.237	McDonalds UK	0.349891	0.322323
2233	9	6096	0.613913	0.498108	Col	NoS	0.396	0.237	McDonalds UK	0.100503	0.141162
2233	9	6097	0.561411	0.416218	Col	NoS	0.396	0.237	McDonalds UK	0.0880589	0.122032
2233	10	6094	0.363376	0.796958	Col	NoS	0.467	0.482	Most Violent Crime	0.403269	0.393037
2233	10	6095	0.582456	0.266796	Col	NoS	0.467	0.482	Most Violent Crime	0.241131	0.199666
2233	10	6096	0.605653	0.494308	Col	NoS	0.467	0.482	Most Violent Crime	0.0329614	0.0408019
2233	10	6097	0.752236	0.307358	Col	NoS	0.467	0.482	Most Violent Crime	0.225334	0.237411
2233	11	6094	0.636438	0.430213	Col	NoS	0.522	0.809	Arthur Conan Doyle	0.142698	0.15574
2233	11	6095	0.331713	0.219168	Col	NoS	0.522	0.809	Arthur Conan Doyle	0.235485	0.231474
2233	11	6096	0.652456	0.484806	Col	NoS	0.522	0.809	Arthur Conan Doyle	0.195985	0.210508
2233	11	6097	0.570585	0.0744462	Col	NoS	0.522	0.809	Arthur Conan Doyle	0.248808	0.228849
2233	12	6094	0.819023	0.408901	Col	NoS	0.658	0.308	David Beckham	0.108001	0.177017
2233	12	6095	0.198185	0.205813	Col	NoS	0.658	0.308	David Beckham	0.649858	0.477071
2233	12	6096	0.850434	0.523497	Col	NoS	0.658	0.308	David Beckham	0.078182	0.25607
2233	12	6097	0.719209	0.335206	Col	NoS	0.658	0.308	David Beckham	0.180385	0.079715
2233	13	6094	0.591888	0.51409	Col	Soc	0.569	0.362	WWI Bombs	0.185183	0.236235
2233	13	6095	0.673464	0.79555	Col	Soc	0.569	0.362	WWI Bombs	0.112455	0.0729121
2233	13	6096	0.587757	0.829414	Col	Soc	0.569	0.362	WWI Bombs	0.166338	0.0857523
2233	13	6097	0.616456	0.856725	Col	Soc	0.569	0.362	WWI Bombs	0.180724	0.107784
2233	14	6094	0.396412	0.504204	Col	Soc	0.185	0.833	Edward VI	0.078736	0.078002
2233	14	6095	0.409895	0.529026	Col	Soc	0.185	0.833	Edward VI	0.0512299	0.0617623
2233	14	6096	0.404673	0.555113	Col	Soc	0.185	0.833	Edward VI	0.0288426	0.0732547
2233	14	6097	0.675172	0.512421	Col	Soc	0.185	0.833	Edward VI	0.263089	0.204034
2233	15	6094	0.0653463	0.589174	Col	Soc	0.7	0.811	HG Wells	0.406212	0.297722
2233	15	6095	0.323455	0.429925	Col	Soc	0.7	0.811	HG Wells	0.14702	0.0109627
2233	15	6096	0.400715	0.17127	Col	Soc	0.7	0.811	HG Wells	0.321646	0.280453
2233	15	6097	0.50453	0.57318	Col	Soc	0.7	0.811	HG Wells	0.097049	0.224208
2233	16	6094	0.640974	0.539242	Col	Soc	0.403	0.557	Oscar Wilde	0.107504	0.0835344
2233	16	6095	0.648161	0.527125	Col	Soc	0.403	0.557	Oscar Wilde	0.118861	0.0965555
2233	16	6096	0.397772	0.532335	Col	Soc	0.403	0.557	Oscar Wilde	0.149743	0.183285
2233	16	6097	0.603612	0.750396	Col	Soc	0.403	0.557	Oscar Wilde	0.184	0.166037
2235	1	6104	0.513704	0.64913	Ind	NoS	0.385	0.544	First Escalators	0.103989	0.0719092
2235	1	6105	0.383704	0.56133	Ind	NoS	0.385	0.544	First Escalators	0.0855061	0.0849918
2235	1	6106	0.590014	0.537312	Ind	NoS	0.385	0.544	First Escalators	0.20868	0.152266
2235	1	6107	0.367633	0.519525	Ind	NoS	0.385	0.544	First Escalators	0.130249	0.124068
2235	1	6108	0.498978	0.882382	Ind	NoS	0.385	0.544	First Escalators	0.255676	0.278237
2235	1	6109	0.375765	0.496206	Ind	NoS	0.385	0.544	First Escalators	0.150441	0.136719
2235	2	6104	0.447649	0.557991	Ind	NoS	0.661	0.586	Elizabeth I	0.0489127	0.0709249
2235	2	6105	0.627422	0.834963	Ind	NoS	0.661	0.586	Elizabeth I	0.368635	0.331067
2235	2	6106	0.0930858	0.237631	Ind	NoS	0.661	0.586	Elizabeth I	0.452081	0.471424
2235	2	6107	0.619486	0.56513	Ind	NoS	0.661	0.586	Elizabeth I	0.174327	0.230369
2235	2	6108	0.419162	0.905415	Ind	NoS	0.661	0.586	Elizabeth I	0.397441	0.30453
2235	2	6109	0.145801	0.511409	Ind	NoS	0.661	0.586	Elizabeth I	0.308468	0.262462
2235	3	6104	0.684346	0.831408	Ind	NoS	0.278	0.872	Most Koreans	0.349719	0.210576
2235	3	6105	0.427031	0.756593	Ind	NoS	0.278	0.872	Most Koreans	0.294427	0.127637
2235	3	6106	0.59464	0.74755	Ind	NoS	0.278	0.872	Most Koreans	0.24833	0.087815
2235	3	6107	0.61942	0.16436	Ind	NoS	0.278	0.872	Most Koreans	0.339251	0.527971
2235	3	6108	0.227292	0.781478	Ind	NoS	0.278	0.872	Most Koreans	0.444776	0.320345
2235	3	6109	0.644198	0.829695	Ind	NoS	0.278	0.872	Most Koreans	0.337273	0.182453
2235	4	6104	0.816456	0.228877	Ind	NoS	0.857	0.629	William Morris	0.488105	0.415742
2235	4	6105	0.396401	0.424515	Ind	NoS	0.857	0.629	William Morris	0.303576	0.1584
2235	4	6106	0.463866	0.551829	Ind	NoS	0.857	0.629	William Morris	0.164608	0.0649235
2235	4	6107	0.661067	0.854449	Ind	NoS	0.857	0.629	William Morris	0.207665	0.360788
2235	4	6108	0.658611	0.553565	Ind	NoS	0.857	0.629	William Morris	0.127928	0.140826
2235	4	6109	0.13211	0.517467	Ind	NoS	0.857	0.629	William Morris	0.477528	0.389333
2235	5	6104	0.427466	0.821282	Ind	Soc	0.377	0.909	Rolling Stones	0.304853	0.321307
2235	5	6105	0.417062	0.21015	Ind	Soc	0.377	0.909	Rolling Stones	0.307842	0.290225
2235	5	6106	0.551967	0.868216	Ind	Soc	0.377	0.909	Rolling Stones	0.367717	0.387345
2235	5	6107	0.616666	0.186912	Ind	Soc	0.377	0.909	Rolling Stones	0.372609	0.363628
2235	5	6108	0.365297	0.476857	Ind	Soc	0.377	0.909	Rolling Stones	0.0878612	0.0703546
2235	5	6109	0.211952	0.436604	Ind	Soc	0.377	0.909	Rolling Stones	0.245085	0.228744
2235	6	6104	0.842144	0.23394	Ind	Soc	0.344	0.109	Oldest Tree	0.410839	0.564281
2235	6	6105	0.119097	0.510023	Ind	Soc	0.344	0.109	Oldest Tree	0.372789	0.22466
2235	6	6106	0.228471	0.639239	Ind	Soc	0.344	0.109	Oldest Tree	0.382043	0.182154
2235	6	6107	0.172856	0.557656	Ind	Soc	0.344	0.109	Oldest Tree	0.357063	0.180725
2235	6	6108	0.0937444	0.810851	Ind	Soc	0.344	0.109	Oldest Tree	0.599816	0.400318
2235	6	6109	0.604277	0.235953	Ind	Soc	0.344	0.109	Oldest Tree	0.184587	0.369701
2235	7	6104	0.30086	0.340269	Ind	Soc	0.572	0.451	Jack The Ripper	0.199892	0.198876
2235	7	6105	0.580798	0.578431	Ind	Soc	0.572	0.451	Jack The Ripper	0.251653	0.24121
2235	7	6106	0.431161	0.580332	Ind	Soc	0.572	0.451	Jack The Ripper	0.107525	0.0988133
2235	7	6107	0.165363	0.478732	Ind	Soc	0.572	0.451	Jack The Ripper	0.17719	0.186778
2235	7	6108	0.208967	0.763392	Ind	Soc	0.572	0.451	Jack The Ripper	0.257323	0.265569
2235	7	6109	0.37459	0.465804	Ind	Soc	0.572	0.451	Jack The Ripper	0.0832774	0.0753474
2235	8	6104	0.317374	0.940269	Ind	Soc	0.405	0.436	Alan Turing	0.228888	0.164159
2235	8	6105	0.418438	0.746988	Ind	Soc	0.405	0.436	Alan Turing	0.0136318	0.0585518
2235	8	6106	0.604277	0.827456	Ind	Soc	0.405	0.436	Alan Turing	0.193469	0.232446
2235	8	6107	0.349809	0.500522	Ind	Soc	0.405	0.436	Alan Turing	0.254302	0.28734
2235	8	6108	0.182779	0.891601	Ind	Soc	0.405	0.436	Alan Turing	0.289999	0.21935
2235	8	6109	0.379895	0.813472	Ind	Soc	0.405	0.436	Alan Turing	0.0882014	0.0271243
2235	9	6104	0.447649	0.57318	Col	NoS	0.396	0.237	McDonalds UK	0.0987334	0.172844
2235	9	6105	0.618042	0.481872	Col	NoS	0.396	0.237	McDonalds UK	0.133325	0.073879
2235	9	6106	0.566444	0.55471	Col	NoS	0.396	0.237	McDonalds UK	0.109609	0.115404
2235	9	6107	0.558833	0.549927	Col	NoS	0.396	0.237	McDonalds UK	0.100759	0.110276
2235	9	6108	0.311063	0.413488	Col	NoS	0.396	0.237	McDonalds UK	0.186558	0.247732
2235	9	6109	0.842425	0.0647835	Col	NoS	0.396	0.237	McDonalds UK	0.549317	0.470921
2235	10	6104	0.675172	0.0871044	Col	NoS	0.467	0.482	Most Violent Crime	0.466206	0.404606
2235	10	6105	0.5912	0.590783	Col	NoS	0.467	0.482	Most Violent Crime	0.124571	0.11129
2235	10	6106	0.107332	0.56513	Col	NoS	0.467	0.482	Most Violent Crime	0.38761	0.479401
2235	10	6107	0.641372	0.519525	Col	NoS	0.467	0.482	Most Violent Crime	0.14964	0.0736431
2235	10	6108	0.837025	0.241767	Col	NoS	0.467	0.482	Most Violent Crime	0.440734	0.351183
2235	10	6109	0.622741	0.876581	Col	NoS	0.467	0.482	Most Violent Crime	0.383885	0.398823
2235	11	6104	0.339392	0.583307	Col	NoS	0.522	0.809	Arthur Conan Doyle	0.230676	0.18776
2235	11	6105	0.411478	0.47012	Col	NoS	0.522	0.809	Arthur Conan Doyle	0.097305	0.0693013
2235	11	6106	0.459735	0.540426	Col	NoS	0.522	0.809	Arthur Conan Doyle	0.160427	0.0841761
2235	11	6107	0.611434	0.209788	Col	NoS	0.522	0.809	Arthur Conan Doyle	0.235512	0.281547
2235	11	6108	0.162041	0.775292	Col	NoS	0.522	0.809	Arthur Conan Doyle	0.488203	0.448588
2235	11	6109	0.894897	0.173168	Col	NoS	0.522	0.809	Arthur Conan Doyle	0.491646	0.503785
2235	12	6104	0.321044	0.869383	Col	NoS	0.658	0.308	David Beckham	0.297396	0.310073
2235	12	6105	0.364416	0.47058	Col	NoS	0.658	0.308	David Beckham	0.243377	0.216731
2235	12	6106	0.675554	0.530927	Col	NoS	0.658	0.308	David Beckham	0.193737	0.187595
2235	12	6107	0.371634	0.833773	Col	NoS	0.658	0.308	David Beckham	0.237088	0.251284
2235	12	6108	0.762947	0.237512	Col	NoS	0.658	0.308	David Beckham	0.478842	0.462023
2235	12	6109	0.590981	0.819849	Col	NoS	0.658	0.308	David Beckham	0.179122	0.207484
2235	13	6104	0.576089	0.487104	Col	Soc	0.569	0.362	WWI Bombs	0.167651	0.138036
2235	13	6105	0.571238	0.470082	Col	Soc	0.569	0.362	WWI Bombs	0.17789	0.145591
2235	13	6106	0.505163	0.814059	Col	Soc	0.569	0.362	WWI Bombs	0.204622	0.24513
2235	13	6107	0.386778	0.539228	Col	Soc	0.569	0.362	WWI Bombs	0.10822	0.0867687
2235	13	6108	0.396209	0.611452	Col	Soc	0.569	0.362	WWI Bombs	0.0695109	0.0812377
2235	13	6109	0.367504	0.509427	Col	Soc	0.569	0.362	WWI Bombs	0.142923	0.117618
2235	14	6104	0	1	Col	Soc	0.185	0.833	Edward VI	0.550101	0.479658
2235	14	6105	0.380759	0.947783	Col	Soc	0.185	0.833	Edward VI	0.347447	0.292907
2235	14	6106	0.286449	0.542327	Col	Soc	0.185	0.833	Edward VI	0.108392	0.126269
2235	14	6107	0.360622	0.508813	Col	Soc	0.185	0.833	Edward VI	0.0931698	0.151345
2235	14	6108	0.377556	0.481844	Col	Soc	0.185	0.833	Edward VI	0.118504	0.181091
2235	14	6109	0.613913	0.468622	Col	Soc	0.185	0.833	Edward VI	0.270193	0.33598
2235	15	6104	0.682511	0.813687	Col	Soc	0.7	0.811	HG Wells	0.177921	0.186346
2235	15	6105	0.880968	0.496682	Col	Soc	0.7	0.811	HG Wells	0.376994	0.334265
2235	15	6106	0.677489	0.726649	Col	Soc	0.7	0.811	HG Wells	0.127121	0.116593
2235	15	6107	0.61942	0.852018	Col	Soc	0.7	0.811	HG Wells	0.175479	0.200603
2235	15	6108	0.526759	0.854651	Col	Soc	0.7	0.811	HG Wells	0.168967	0.209067
2235	15	6109	0.129702	0.181485	Col	Soc	0.7	0.811	HG Wells	0.662442	0.657109
2235	16	6104	0.352236	0.77318	Col	Soc	0.403	0.557	Oscar Wilde	0.362351	0.351809
2235	16	6105	0.384011	0.47772	Col	Soc	0.403	0.557	Oscar Wilde	0.105058	0.0922553
2235	16	6106	0.571546	0.380494	Col	Soc	0.403	0.557	Oscar Wilde	0.106424	0.119403
2235	16	6107	0.843113	0.162284	Col	Soc	0.403	0.557	Oscar Wilde	0.453869	0.466864
2235	16	6108	0.397153	0.382143	Col	Soc	0.403	0.557	Oscar Wilde	0.0972686	0.0928156
2235	16	6109	0.264374	0.471505	Col	Soc	0.403	0.557	Oscar Wilde	0.218386	0.206597
2238	1	6116	0.585264	0.565585	Ind	NoS	0.385	0.544	First Escalators	0.0725524	0.0890893
2238	1	6117	0.36139	0.534727	Ind	NoS	0.385	0.544	First Escalators	0.15427	0.137008
2238	1	6118	0.419814	0.585021	Ind	NoS	0.385	0.544	First Escalators	0.10275	0.0852238
2238	1	6119	0.44184	0.559428	Ind	NoS	0.385	0.544	First Escalators	0.0744287	0.0564798
2238	1	6120	0.556097	0.534211	Ind	NoS	0.385	0.544	First Escalators	0.0427994	0.0606664
2238	1	6121	0.62082	0.521393	Ind	NoS	0.385	0.544	First Escalators	0.108642	0.126572
2238	2	6116	0.654989	0.595965	Ind	NoS	0.661	0.586	Elizabeth I	0.174199	0.12133
2238	2	6117	0.634578	0.498623	Ind	NoS	0.661	0.586	Elizabeth I	0.0793798	0.0930775
2238	2	6118	0.590511	0.82411	Ind	NoS	0.661	0.586	Elizabeth I	0.387924	0.29085
2238	2	6119	0.40902	0.540426	Ind	NoS	0.661	0.586	Elizabeth I	0.204967	0.140457
2238	2	6120	0.39366	0.543267	Ind	NoS	0.661	0.586	Elizabeth I	0.219703	0.155914
2238	2	6121	0.613717	0.214674	Ind	NoS	0.661	0.586	Elizabeth I	0.223331	0.327871
2238	3	6116	0.321044	0.497231	Ind	NoS	0.278	0.872	Most Koreans	0.146832	0.172074
2238	3	6117	0.598045	0.579831	Ind	NoS	0.278	0.872	Most Koreans	0.148583	0.212436
2238	3	6118	0.317948	0.492922	Ind	NoS	0.278	0.872	Most Koreans	0.150319	0.177314
2238	3	6119	0.571238	0.753251	Ind	NoS	0.278	0.872	Most Koreans	0.26535	0.201128
2238	3	6120	0.189757	0.756538	Ind	NoS	0.278	0.872	Most Koreans	0.371925	0.233335
2238	3	6121	0.389634	0.827216	Ind	NoS	0.278	0.872	Most Koreans	0.327519	0.176247
2238	4	6116	0.559576	0.78837	Ind	NoS	0.857	0.629	William Morris	0.261582	0.255934
2238	4	6117	0.371634	0.464492	Ind	NoS	0.857	0.629	William Morris	0.119932	0.12055
2238	4	6118	0.582251	0.814059	Ind	NoS	0.857	0.629	William Morris	0.294238	0.289114
2238	4	6119	0.194056	0.573927	Ind	NoS	0.857	0.629	William Morris	0.26593	0.253588
2238	4	6120	0.575295	0.51331	Ind	NoS	0.857	0.629	William Morris	0.121451	0.13584
2238	4	6121	0.400214	0.196487	Ind	NoS	0.857	0.629	William Morris	0.355398	0.364987
2238	5	6116	0.566915	0.221282	Ind	Soc	0.377	0.909	Rolling Stones	0.31974	0.306018
2238	5	6117	0.0591518	0.0671652	Ind	Soc	0.377	0.909	Rolling Stones	0.544562	0.520627
2238	5	6118	0.593264	0.582231	Ind	Soc	0.377	0.909	Rolling Stones	0.214207	0.233173
2238	5	6119	0.363376	0.89637	Ind	Soc	0.377	0.909	Rolling Stones	0.404828	0.427
2238	5	6120	0.604277	0.528497	Ind	Soc	0.377	0.909	Rolling Stones	0.208809	0.223235
2238	5	6121	0.14586	0.525226	Ind	Soc	0.377	0.909	Rolling Stones	0.254673	0.249116
2238	6	6116	0.337557	0.821282	Ind	Soc	0.344	0.109	Oldest Tree	0.178176	0.170799
2238	6	6117	0.140774	0.549927	Ind	Soc	0.344	0.109	Oldest Tree	0.165958	0.173394
2238	6	6118	0.187862	0.580332	Ind	Soc	0.344	0.109	Oldest Tree	0.110654	0.118181
2238	6	6119	0.187045	0.605034	Ind	Soc	0.344	0.109	Oldest Tree	0.0957271	0.102927
2238	6	6120	0.421192	0.559265	Ind	Soc	0.344	0.109	Oldest Tree	0.182917	0.182469
2238	6	6121	0.355115	0.866578	Ind	Soc	0.344	0.109	Oldest Tree	0.226729	0.219365
2238	7	6116	0.328383	0.484573	Ind	Soc	0.572	0.451	Jack The Ripper	0.203214	0.236314
2238	7	6117	0.636528	0.53174	Ind	Soc	0.572	0.451	Jack The Ripper	0.175538	0.234574
2238	7	6118	0.600146	0.110958	Ind	Soc	0.572	0.451	Jack The Ripper	0.305851	0.240333
2238	7	6119	0.326207	0.154869	Ind	Soc	0.572	0.451	Jack The Ripper	0.313394	0.256921
2238	7	6120	0.327585	0.515429	Ind	Soc	0.572	0.451	Jack The Ripper	0.217876	0.257652
2238	7	6121	0.843873	0.205988	Ind	Soc	0.572	0.451	Jack The Ripper	0.384052	0.357123
2238	8	6116	0.579759	0.611155	Ind	Soc	0.405	0.436	Alan Turing	0.188779	0.264904
2238	8	6117	0.175959	0.56893	Ind	Soc	0.405	0.436	Alan Turing	0.287485	0.237244
2238	8	6118	0.34135	0.544036	Ind	Soc	0.405	0.436	Alan Turing	0.12652	0.108137
2238	8	6119	0.444594	0.169884	Ind	Soc	0.405	0.436	Alan Turing	0.306099	0.280256
2238	8	6120	0.357383	0.19653	Ind	Soc	0.405	0.436	Alan Turing	0.293759	0.24585
2238	8	6121	0.358016	0.559428	Ind	Soc	0.405	0.436	Alan Turing	0.122731	0.11916
2238	9	6116	0.662328	0.43394	Col	NoS	0.396	0.237	McDonalds UK	0.196598	0.173311
2238	9	6117	0.403297	0.888352	Col	NoS	0.396	0.237	McDonalds UK	0.342359	0.35129
2238	9	6118	0.64799	0.570831	Col	NoS	0.396	0.237	McDonalds UK	0.132327	0.0874727
2238	9	6119	0.616666	0.496884	Col	NoS	0.396	0.237	McDonalds UK	0.12172	0.095548
2238	9	6120	0.402792	0.526611	Col	NoS	0.396	0.237	McDonalds UK	0.119343	0.164824
2238	9	6121	0.630433	0.528836	Col	NoS	0.396	0.237	McDonalds UK	0.120211	0.0833098
2238	10	6116	0.302695	0.416218	Col	NoS	0.467	0.482	Most Violent Crime	0.268039	0.267648
2238	10	6117	0.114921	0.830186	Col	NoS	0.467	0.482	Most Violent Crime	0.65681	0.617055
2238	10	6118	1	0.453968	Col	NoS	0.467	0.482	Most Violent Crime	0.450125	0.431539
2238	10	6119	0.828864	0.22119	Col	NoS	0.467	0.482	Most Violent Crime	0.295786	0.322406
2238	10	6120	0.539578	0.513108	Col	NoS	0.467	0.482	Most Violent Crime	0.165431	0.103939
2238	10	6121	0.635937	0.048269	Col	NoS	0.467	0.482	Most Violent Crime	0.30986	0.371394
2238	11	6116	0.43297	0.494699	Col	NoS	0.522	0.809	Arthur Conan Doyle	0.085365	0.0242537
2238	11	6117	0.310561	0.490509	Col	NoS	0.522	0.809	Arthur Conan Doyle	0.100126	0.0984486
2238	11	6118	0.357724	0.491021	Col	NoS	0.522	0.809	Arthur Conan Doyle	0.0725806	0.0514103
2238	11	6119	0.345361	0.525388	Col	NoS	0.522	0.809	Arthur Conan Doyle	0.10908	0.0695879
2238	11	6120	0.616702	0.167518	Col	NoS	0.522	0.809	Arthur Conan Doyle	0.345354	0.389423
2238	11	6121	0.38953	0.811699	Col	NoS	0.522	0.809	Arthur Conan Doyle	0.387839	0.315483
2238	12	6116	0.392603	0.821282	Col	NoS	0.658	0.308	David Beckham	0.234906	0.269878
2238	12	6117	0.319073	0.536626	Col	NoS	0.658	0.308	David Beckham	0.0767476	0.0426329
2238	12	6118	0.0560179	0.102165	Col	NoS	0.658	0.308	David Beckham	0.581406	0.543232
2238	12	6119	0.158954	0.832112	Col	NoS	0.658	0.308	David Beckham	0.328191	0.342424
2238	12	6120	0.612741	0.787224	Col	NoS	0.658	0.308	David Beckham	0.309312	0.345512
2238	12	6121	0.609675	0.242244	Col	NoS	0.658	0.308	David Beckham	0.415795	0.400249
2238	13	6116	0.601778	0.765585	Col	Soc	0.569	0.362	WWI Bombs	0.338329	0.235073
2238	13	6117	0.692317	0.0235677	Col	Soc	0.569	0.362	WWI Bombs	0.438657	0.512578
2238	13	6118	0.572616	0.967978	Col	Soc	0.569	0.362	WWI Bombs	0.535583	0.439554
2238	13	6119	0.384023	0.532722	Col	Soc	0.569	0.362	WWI Bombs	0.181849	0.252635
2238	13	6120	0.927772	0.908834	Col	Soc	0.569	0.362	WWI Bombs	0.615576	0.475302
2238	13	6121	0.641444	0	Col	Soc	0.569	0.362	WWI Bombs	0.446135	0.533136
2238	14	6116	0.638475	0.550396	Col	Soc	0.185	0.833	Edward VI	0.210155	0.216497
2238	14	6117	0.583629	0.567117	Col	Soc	0.185	0.833	Edward VI	0.168431	0.178407
2238	14	6118	0.506539	0	Col	Soc	0.185	0.833	Edward VI	0.480537	0.461723
2238	14	6119	0.317941	0.551829	Col	Soc	0.185	0.833	Edward VI	0.145198	0.156749
2238	14	6120	0.301227	0.595019	Col	Soc	0.185	0.833	Edward VI	0.184135	0.197632
2238	14	6121	0.3102	0.479621	Col	Soc	0.185	0.833	Edward VI	0.131712	0.13466
2238	15	6116	0.399943	0.64913	Col	Soc	0.7	0.811	HG Wells	0.195883	0.305112
2238	15	6117	0.160174	0.52596	Col	Soc	0.7	0.811	HG Wells	0.256601	0.200983
2238	15	6118	0.353475	0.468218	Col	Soc	0.7	0.811	HG Wells	0.0548658	0.122989
2238	15	6119	0.104064	0.251593	Col	Soc	0.7	0.811	HG Wells	0.363379	0.213327
2238	15	6120	0.0722454	0.076257	Col	Soc	0.7	0.811	HG Wells	0.503768	0.359446
2238	15	6121	0.610337	0.231826	Col	Soc	0.7	0.811	HG Wells	0.301179	0.353867
2238	16	6116	0.310034	0.795965	Col	Soc	0.403	0.557	Oscar Wilde	0.327566	0.480583
2238	16	6117	0.624873	0.167983	Col	Soc	0.403	0.557	Oscar Wilde	0.385475	0.22844
2238	16	6118	0.978163	0.471193	Col	Soc	0.403	0.557	Oscar Wilde	0.473819	0.421826
2238	16	6119	0.156888	0.55753	Col	Soc	0.403	0.557	Oscar Wilde	0.352533	0.441394
2238	16	6120	0.943007	0.0932342	Col	Soc	0.403	0.557	Oscar Wilde	0.619865	0.479892
2238	16	6121	0.374389	0.243993	Col	Soc	0.403	0.557	Oscar Wilde	0.321018	0.238734
2241	1	6137	0.429451	0.558591	Ind	NoS	0.385	0.544	First Escalators	0.0868288	0.0785827
2241	1	6138	0.43664	0.499763	Ind	NoS	0.385	0.544	First Escalators	0.0995613	0.106966
2241	1	6139	0.422568	0.504292	Ind	NoS	0.385	0.544	First Escalators	0.10877	0.113193
2241	1	6140	0.572616	0.563231	Ind	NoS	0.385	0.544	First Escalators	0.0564635	0.0710556
2241	1	6141	0.551968	0.483421	Ind	NoS	0.385	0.544	First Escalators	0.0840527	0.110093
2241	1	6142	0.612333	0.886548	Ind	NoS	0.385	0.544	First Escalators	0.340845	0.32255
2241	2	6137	0.370594	0.527125	Ind	NoS	0.661	0.586	Elizabeth I	0.085252	0.208506
2241	2	6138	0.427466	0.509889	Ind	NoS	0.661	0.586	Elizabeth I	0.0624295	0.195751
2241	2	6139	0.614453	0.895023	Ind	NoS	0.661	0.586	Elizabeth I	0.366869	0.233762
2241	2	6140	0.6236	0.804558	Ind	NoS	0.661	0.586	Elizabeth I	0.295244	0.168729
2241	2	6141	0.349609	0.573927	Ind	NoS	0.661	0.586	Elizabeth I	0.0947439	0.189501
2241	2	6142	0.597394	0.846297	Ind	NoS	0.661	0.586	Elizabeth I	0.315877	0.183308
2241	3	6137	0.619871	0.567044	Ind	NoS	0.278	0.872	Most Koreans	0.183636	0.217341
2241	3	6138	0.585264	0.423813	Ind	NoS	0.278	0.872	Most Koreans	0.192249	0.167483
2241	3	6139	0.20224	0.268694	Ind	NoS	0.278	0.872	Most Koreans	0.364065	0.300976
2241	3	6140	0.32888	0.508122	Ind	NoS	0.278	0.872	Most Koreans	0.115127	0.102597
2241	3	6141	0.458359	0.444466	Ind	NoS	0.278	0.872	Most Koreans	0.104311	0.0431333
2241	3	6142	0.353537	0.616436	Ind	NoS	0.278	0.872	Most Koreans	0.109083	0.161524
2241	4	6137	0.39779	0.225527	Ind	NoS	0.857	0.629	William Morris	0.13847	0.124712
2241	4	6138	0.403612	0.20356	Ind	NoS	0.857	0.629	William Morris	0.149102	0.134893
2241	4	6139	0.562979	0.230312	Ind	NoS	0.857	0.629	William Morris	0.0996596	0.0958621
2241	4	6140	0.641444	0.143282	Ind	NoS	0.857	0.629	William Morris	0.216424	0.213033
2241	4	6141	0.350405	0.48152	Ind	NoS	0.857	0.629	William Morris	0.230033	0.233379
2241	4	6142	0.629055	0.518023	Ind	NoS	0.857	0.629	William Morris	0.239996	0.254297
2241	5	6137	0.581	0.549927	Ind	Soc	0.377	0.909	Rolling Stones	0.0932524	0.0707951
2241	5	6138	0.29719	0.40356	Ind	Soc	0.377	0.909	Rolling Stones	0.269712	0.27492
2241	5	6139	0.59877	0.500322	Ind	Soc	0.377	0.909	Rolling Stones	0.056004	0.0422456
2241	5	6140	0.666205	0.57273	Ind	Soc	0.377	0.909	Rolling Stones	0.154946	0.139113
2241	5	6141	0.540954	0.403669	Ind	Soc	0.377	0.909	Rolling Stones	0.0587297	0.0808858
2241	5	6142	0.679761	0.462517	Ind	Soc	0.377	0.909	Rolling Stones	0.118635	0.120717
2241	6	6137	0.620394	0.55373	Ind	Soc	0.344	0.109	Oldest Tree	0.376471	0.344824
2241	6	6138	0.179759	0.557991	Ind	Soc	0.344	0.109	Oldest Tree	0.0641884	0.0991008
2241	6	6139	0.231223	0.619287	Ind	Soc	0.344	0.109	Oldest Tree	0.0625852	0.0603756
2241	6	6140	0.203871	0.633537	Ind	Soc	0.344	0.109	Oldest Tree	0.0855027	0.0906211
2241	6	6141	0.222965	0.621634	Ind	Soc	0.344	0.109	Oldest Tree	0.0669956	0.0682241
2241	6	6142	0.200939	0.490072	Ind	Soc	0.344	0.109	Oldest Tree	0.0804064	0.116997
2241	7	6137	0.613634	0.518768	Ind	Soc	0.572	0.451	Jack The Ripper	0.0701221	0.121832
2241	7	6138	0.688016	0.426345	Ind	Soc	0.572	0.451	Jack The Ripper	0.185125	0.184252
2241	7	6139	0.842148	0.853201	Ind	Soc	0.572	0.451	Jack The Ripper	0.363813	0.284441
2241	7	6140	0.709985	0.890069	Ind	Soc	0.572	0.451	Jack The Ripper	0.324814	0.280031
2241	7	6141	0.691001	0.445706	Ind	Soc	0.572	0.451	Jack The Ripper	0.170341	0.164824
2241	7	6142	0.618042	0.528948	Ind	Soc	0.572	0.451	Jack The Ripper	0.0618857	0.111318
2241	8	6137	0.857956	0.874661	Ind	Soc	0.405	0.436	Alan Turing	0.380926	0.37862
2241	8	6138	0.888016	0.492168	Ind	Soc	0.405	0.436	Alan Turing	0.231905	0.230265
2241	8	6139	0.637315	0.199337	Ind	Soc	0.405	0.436	Alan Turing	0.349111	0.350724
2241	8	6140	0.637256	0.20013	Ind	Soc	0.405	0.436	Alan Turing	0.348325	0.349938
2241	8	6141	0.560522	0.763907	Ind	Soc	0.405	0.436	Alan Turing	0.23935	0.23892
2241	8	6142	0.408144	0.763659	Ind	Soc	0.405	0.436	Alan Turing	0.334027	0.334657
2241	9	6137	0.612535	0.55253	Col	NoS	0.396	0.237	McDonalds UK	0.117985	0.095194
2241	9	6138	0.616456	0.185839	Col	NoS	0.396	0.237	McDonalds UK	0.319122	0.276033
2241	9	6139	0.663469	0.592899	Col	NoS	0.396	0.237	McDonalds UK	0.182803	0.152245
2241	9	6140	0.408803	0.494953	Col	NoS	0.396	0.237	McDonalds UK	0.105196	0.182893
2241	9	6141	0.664845	0.411213	Col	NoS	0.396	0.237	McDonalds UK	0.169465	0.0909166
2241	9	6142	0.564356	0.525226	Col	NoS	0.396	0.237	McDonalds UK	0.0628151	0.0691047
2241	10	6137	0.390939	0.885117	Col	NoS	0.467	0.482	Most Violent Crime	0.365515	0.315767
2241	10	6138	0.891686	0.461788	Col	NoS	0.467	0.482	Most Violent Crime	0.29698	0.354318
2241	10	6139	0.384023	0.76297	Col	NoS	0.467	0.482	Most Violent Crime	0.293317	0.236345
2241	10	6140	0.359245	0.530694	Col	NoS	0.467	0.482	Most Violent Crime	0.290696	0.245156
2241	10	6141	0.562979	0.755198	Col	NoS	0.467	0.482	Most Violent Crime	0.158557	0.123096
2241	10	6142	0.901822	0.405512	Col	NoS	0.467	0.482	Most Violent Crime	0.337471	0.392969
2241	11	6137	0.419814	0.47012	Col	NoS	0.522	0.809	Arthur Conan Doyle	0.0433654	0.0683093
2241	11	6138	0.43297	0.213687	Col	NoS	0.522	0.809	Arthur Conan Doyle	0.233128	0.200497
2241	11	6139	0.42017	0.475656	Col	NoS	0.522	0.809	Arthur Conan Doyle	0.0473757	0.0734369
2241	11	6140	0.0894362	0.464418	Col	NoS	0.522	0.809	Arthur Conan Doyle	0.298054	0.304403
2241	11	6141	0.579499	0.262732	Col	NoS	0.522	0.809	Arthur Conan Doyle	0.26341	0.240491
2241	11	6142	0.390906	0.56893	Col	NoS	0.522	0.809	Arthur Conan Doyle	0.126832	0.159687
2241	12	6137	0.445383	0.933492	Col	NoS	0.658	0.308	David Beckham	0.459287	0.444104
2241	12	6138	0.625631	0.0921677	Col	NoS	0.658	0.308	David Beckham	0.407267	0.421876
2241	12	6139	0.309689	0.401712	Col	NoS	0.658	0.308	David Beckham	0.297552	0.297336
2241	12	6140	0.871049	0.806261	Col	NoS	0.658	0.308	David Beckham	0.416332	0.409747
2241	12	6141	0.562124	0.262996	Col	NoS	0.658	0.308	David Beckham	0.236781	0.250277
2241	12	6142	0.700638	0.576302	Col	NoS	0.658	0.308	David Beckham	0.134547	0.131581
2241	13	6137	0.597139	0.753251	Col	Soc	0.569	0.362	WWI Bombs	0.312545	0.210488
2241	13	6138	0.302695	0.570649	Col	Soc	0.569	0.362	WWI Bombs	0.292957	0.259584
2241	13	6139	0.586381	0.528659	Col	Soc	0.569	0.362	WWI Bombs	0.0887668	0.03059
2241	13	6140	0.573992	0.484446	Col	Soc	0.569	0.362	WWI Bombs	0.042934	0.062766
2241	13	6141	0.600225	0.44911	Col	Soc	0.569	0.362	WWI Bombs	0.0348845	0.104376
2241	13	6142	0.706133	0.489122	Col	Soc	0.569	0.362	WWI Bombs	0.147743	0.155747
2241	14	6137	0.697884	0.432115	Col	Soc	0.185	0.833	Edward VI	0.308078	0.294371
2241	14	6138	0.328383	0.555459	Col	Soc	0.185	0.833	Edward VI	0.195434	0.128808
2241	14	6139	0.609699	0.924388	Col	Soc	0.185	0.833	Edward VI	0.287693	0.366984
2241	14	6140	0.466328	0.74335	Col	Soc	0.185	0.833	Edward VI	0.0857394	0.150837
2241	14	6141	0.147253	0.242092	Col	Soc	0.185	0.833	Edward VI	0.543325	0.464637
2241	14	6142	0.459607	0.662041	Col	Soc	0.185	0.833	Edward VI	0.0328249	0.0692734
2241	15	6137	0.454838	0.613694	Col	Soc	0.7	0.811	HG Wells	0.333936	0.309502
2241	15	6138	0.0476491	0.608623	Col	Soc	0.7	0.811	HG Wells	0.384225	0.3631
2241	15	6139	0.619425	0.181284	Col	Soc	0.7	0.811	HG Wells	0.348241	0.360637
2241	15	6140	0.178913	0.165408	Col	Soc	0.7	0.811	HG Wells	0.194503	0.217101
2241	15	6141	0.370253	0.225006	Col	Soc	0.7	0.811	HG Wells	0.117187	0.140858
2241	15	6142	0.121767	0.284385	Col	Soc	0.7	0.811	HG Wells	0.18067	0.187588
2241	16	6137	0.631809	0.538287	Col	Soc	0.403	0.557	Oscar Wilde	0.0486457	0.166526
2241	16	6138	0.818291	0.259256	Col	Soc	0.403	0.557	Oscar Wilde	0.377352	0.314353
2241	16	6139	0.641444	0.564436	Col	Soc	0.403	0.557	Oscar Wilde	0.0547608	0.193664
2241	16	6140	0.564611	0.384608	Col	Soc	0.403	0.557	Oscar Wilde	0.174361	0.031496
2241	16	6141	0	0.167983	Col	Soc	0.403	0.557	Oscar Wilde	0.704588	0.58596
2241	16	6142	0.569862	0.490968	Col	Soc	0.403	0.557	Oscar Wilde	0.0687448	0.0956264
2267	1	6799	0.6284	0.513823	Col	Soc	0.396	0.237	McDonalds UK	0.08148	0.0498886
2267	1	6800	0.671873	0.496722	Col	Soc	0.396	0.237	McDonalds UK	0.126284	0.0774324
2267	1	6802	0.619917	0.511925	Col	Soc	0.396	0.237	McDonalds UK	0.0730557	0.0531641
2267	1	6803	0.684346	0.537737	Col	Soc	0.396	0.237	McDonalds UK	0.139273	0.0577112
2267	1	6804	0.619744	0.534727	Col	Soc	0.396	0.237	McDonalds UK	0.0754208	0.0315846
2267	1	6805	0.586713	0.81976	Col	Soc	0.396	0.237	McDonalds UK	0.307272	0.260332
2267	1	6806	0.618026	0.529979	Col	Soc	0.396	0.237	McDonalds UK	0.0726418	0.0366218
2267	2	6799	0.138992	0.787456	Col	Soc	0.467	0.482	Most Violent Crime	0.389414	0.330392
2267	2	6800	0.264262	0.955383	Col	Soc	0.467	0.482	Most Violent Crime	0.387728	0.375482
2267	2	6802	0.314979	0.933773	Col	Soc	0.467	0.482	Most Violent Crime	0.340476	0.336839
2267	2	6803	0.471502	0.780775	Col	Soc	0.467	0.482	Most Violent Crime	0.134424	0.174795
2267	2	6804	0.157088	0.198664	Col	Soc	0.467	0.482	Most Violent Crime	0.569052	0.491343
2267	2	6805	0.964941	0.0861728	Col	Soc	0.467	0.482	Most Violent Crime	0.728785	0.758454
2267	2	6806	0.628406	0.553903	Col	Soc	0.467	0.482	Most Violent Crime	0.157783	0.216801
2267	3	6799	0.414308	0.508122	Col	Soc	0.522	0.809	Arthur Conan Doyle	0.0599231	0.0467386
2267	3	6800	0.711649	0.503315	Col	Soc	0.522	0.809	Arthur Conan Doyle	0.238166	0.285869
2267	3	6802	0.334495	0.437816	Col	Soc	0.522	0.809	Arthur Conan Doyle	0.159436	0.0975285
2267	3	6803	0.550401	0.436472	Col	Soc	0.522	0.809	Arthur Conan Doyle	0.109985	0.124835
2267	3	6804	0.186528	0.57374	Col	Soc	0.522	0.809	Arthur Conan Doyle	0.293129	0.265904
2267	3	6805	0.45435	0.308436	Col	Soc	0.522	0.809	Arthur Conan Doyle	0.207859	0.157301
2267	3	6806	0.348129	0.477347	Col	Soc	0.522	0.809	Arthur Conan Doyle	0.13129	0.0815876
2267	4	6799	0.39779	0.81976	Col	Soc	0.658	0.308	David Beckham	0.412519	0.579671
2267	4	6800	0.562979	0.0682234	Col	Soc	0.658	0.308	David Beckham	0.405453	0.297574
2267	4	6802	0.909506	0.530927	Col	Soc	0.658	0.308	David Beckham	0.299076	0.286466
2267	4	6803	0.788933	0.330142	Col	Soc	0.658	0.308	David Beckham	0.221947	0.0826371
2267	4	6804	0.691005	0.177479	Col	Soc	0.658	0.308	David Beckham	0.301917	0.152299
2267	4	6805	0.733675	0.16233	Col	Soc	0.658	0.308	David Beckham	0.329262	0.16891
2267	4	6806	0.86024	0.21419	Col	Soc	0.658	0.308	David Beckham	0.35329	0.19204
2267	5	6799	0.535447	0.555628	Col	NoS	0.569	0.362	WWI Bombs	0.0746193	0.0768476
2267	5	6800	0.485891	0.396034	Col	NoS	0.569	0.362	WWI Bombs	0.126075	0.124815
2267	5	6802	0.406049	0.540527	Col	NoS	0.569	0.362	WWI Bombs	0.0662299	0.0650605
2267	5	6803	0.524713	0.669383	Col	NoS	0.569	0.362	WWI Bombs	0.158362	0.160385
2267	5	6804	0.580875	0.557018	Col	NoS	0.569	0.362	WWI Bombs	0.117201	0.119307
2267	5	6805	0.37839	0.426239	Col	NoS	0.569	0.362	WWI Bombs	0.131358	0.129075
2267	5	6806	0.36197	0.491702	Col	NoS	0.569	0.362	WWI Bombs	0.1113	0.109246
2267	6	6799	0.463416	0.147082	Col	NoS	0.185	0.833	Edward VI	0.439797	0.349331
2267	6	6800	0.338598	0.489122	Col	NoS	0.185	0.833	Edward VI	0.152939	0.116518
2267	6	6802	0.505146	0.181307	Col	NoS	0.185	0.833	Edward VI	0.408449	0.318985
2267	6	6803	0.434805	0.568117	Col	NoS	0.185	0.833	Edward VI	0.0284658	0.0745654
2267	6	6804	0.61653	0.947074	Col	NoS	0.185	0.833	Edward VI	0.394294	0.478869
2267	6	6805	0.477631	0.640188	Col	NoS	0.185	0.833	Edward VI	0.0574859	0.145665
2267	6	6806	0.348129	0.501271	Col	NoS	0.185	0.833	Edward VI	0.137883	0.10688
2267	7	6799	0.655211	0.549927	Col	NoS	0.7	0.811	HG Wells	0.126707	0.182967
2267	7	6800	0.898866	0.580709	Col	NoS	0.7	0.811	HG Wells	0.370765	0.40748
2267	7	6802	0.616269	0.167983	Col	NoS	0.7	0.811	HG Wells	0.351959	0.272062
2267	7	6803	0.447649	0.547864	Col	NoS	0.7	0.811	HG Wells	0.0948933	0.145344
2267	7	6804	0.394267	0.589611	Col	NoS	0.7	0.811	HG Wells	0.161349	0.210083
2267	7	6805	0.300053	0.414899	Col	NoS	0.7	0.811	HG Wells	0.253453	0.223035
2267	7	6806	0.348129	0.113711	Col	NoS	0.7	0.811	HG Wells	0.438419	0.355724
2267	8	6799	0.623548	0.563231	Col	NoS	0.403	0.557	Oscar Wilde	0.132132	0.155056
2267	8	6800	0.421234	0.785555	Col	NoS	0.403	0.557	Oscar Wilde	0.168783	0.147551
2267	8	6802	0.467308	0.814059	Col	NoS	0.403	0.557	Oscar Wilde	0.169719	0.153789
2267	8	6803	0.63664	0.557991	Col	NoS	0.403	0.557	Oscar Wilde	0.145226	0.168419
2267	8	6804	0.371844	0.55154	Col	NoS	0.403	0.557	Oscar Wilde	0.189378	0.176754
2267	8	6805	0.652456	0.875102	Col	NoS	0.403	0.557	Oscar Wilde	0.250979	0.255163
2267	8	6806	0.375811	0.51084	Col	NoS	0.403	0.557	Oscar Wilde	0.21167	0.202771
2267	9	6799	0.5803	0.537421	Ind	Soc	0.385	0.544	First Escalators	0.0221684	0.0514922
2267	9	6800	0.692378	0.439715	Ind	Soc	0.385	0.544	First Escalators	0.170738	0.100772
2267	9	6802	0.706145	0.479621	Ind	Soc	0.385	0.544	First Escalators	0.160356	0.0870054
2267	9	6803	0.625631	0.484573	Ind	Soc	0.385	0.544	First Escalators	0.0912474	0.0322979
2267	9	6804	0.638082	0.555628	Ind	Soc	0.385	0.544	First Escalators	0.0762005	0.0402305
2267	9	6805	0.556097	0.590783	Ind	Soc	0.385	0.544	First Escalators	0.0411644	0.102801
2267	9	6806	0.593804	0.529979	Ind	Soc	0.385	0.544	First Escalators	0.0375388	0.0361668
2267	10	6799	0.51091	0.171785	Ind	Soc	0.661	0.586	Elizabeth I	0.363233	0.354537
2267	10	6800	0.659229	0.812158	Ind	Soc	0.661	0.586	Elizabeth I	0.383667	0.38473
2267	10	6802	0.515376	0.200287	Ind	Soc	0.661	0.586	Elizabeth I	0.337323	0.328465
2267	10	6803	0.392603	0.537737	Ind	Soc	0.661	0.586	Elizabeth I	0.0242223	0.0340869
2267	10	6804	0.367504	0.506223	Ind	Soc	0.661	0.586	Elizabeth I	0.0446679	0.0496688
2267	10	6805	0.344102	0.549646	Ind	Soc	0.661	0.586	Elizabeth I	0.0717884	0.0810093
2267	10	6806	0.126676	0.81706	Ind	Soc	0.661	0.586	Elizabeth I	0.40988	0.419746
2267	11	6799	0.398656	0.553026	Ind	Soc	0.278	0.872	Most Koreans	0.0397741	0.0333002
2267	11	6800	0.362	0.466791	Ind	Soc	0.278	0.872	Most Koreans	0.0857717	0.125072
2267	11	6802	0.346856	0.82356	Ind	Soc	0.278	0.872	Most Koreans	0.309781	0.258642
2267	11	6803	0.333888	0.444066	Ind	Soc	0.278	0.872	Most Koreans	0.121887	0.159146
2267	11	6804	0.651768	0.512874	Ind	Soc	0.278	0.872	Most Koreans	0.226164	0.237831
2267	11	6805	0.467996	0.722504	Ind	Soc	0.278	0.872	Most Koreans	0.202896	0.153169
2267	11	6806	0.396572	0.51084	Ind	Soc	0.278	0.872	Most Koreans	0.0321377	0.0703618
2267	12	6799	0.552411	0.506223	Ind	Soc	0.857	0.629	William Morris	0.0569631	0.038136
2267	12	6800	0.587251	0.240193	Ind	Soc	0.857	0.629	William Morris	0.21889	0.252302
2267	12	6802	0.608407	0.853963	Ind	Soc	0.857	0.629	William Morris	0.40843	0.362045
2267	12	6803	0.653154	0.423813	Ind	Soc	0.857	0.629	William Morris	0.122849	0.0946752
2267	12	6804	0.379895	0.560978	Ind	Soc	0.857	0.629	William Morris	0.18824	0.219074
2267	12	6805	0.713322	0.605034	Ind	Soc	0.857	0.629	William Morris	0.23571	0.168445
2267	12	6806	0.621486	0.257252	Ind	Soc	0.857	0.629	William Morris	0.214015	0.237615
2267	13	6799	0.663469	0.584831	Ind	NoS	0.377	0.909	Rolling Stones	0.275477	0.22163
2267	13	6800	0.586381	0.253269	Ind	NoS	0.377	0.909	Rolling Stones	0.296915	0.191843
2267	13	6802	0.889721	0.441616	Ind	NoS	0.377	0.909	Rolling Stones	0.48665	0.383001
2267	13	6803	0.431135	0.542801	Ind	NoS	0.377	0.909	Rolling Stones	0.0600168	0.137665
2267	13	6804	0.367504	0.142099	Ind	NoS	0.377	0.909	Rolling Stones	0.348569	0.318014
2267	13	6805	0.224355	0.472018	Ind	NoS	0.377	0.909	Rolling Stones	0.181748	0.286032
2267	13	6806	0.386192	0.558687	Ind	NoS	0.377	0.909	Rolling Stones	0.0726494	0.178019
2267	14	6799	0.198185	0.586034	Ind	NoS	0.344	0.109	Oldest Tree	0.112684	0.105082
2267	14	6800	0.309689	0.818808	Ind	NoS	0.344	0.109	Oldest Tree	0.157005	0.17928
2267	14	6802	0.659339	0.857925	Ind	NoS	0.344	0.109	Oldest Tree	0.42681	0.430274
2267	14	6803	0.220126	0.608623	Ind	NoS	0.344	0.109	Oldest Tree	0.0812056	0.0749861
2267	14	6804	0.406049	0.529026	Ind	NoS	0.344	0.109	Oldest Tree	0.186242	0.162742
2267	14	6805	0.13624	0.617874	Ind	NoS	0.344	0.109	Oldest Tree	0.149993	0.15332
2267	14	6806	0.0851535	0.467778	Ind	NoS	0.344	0.109	Oldest Tree	0.276234	0.266525
2267	15	6799	0.645431	0.865365	Ind	NoS	0.572	0.451	Jack The Ripper	0.383309	0.3796
2267	15	6800	0.348921	0.524274	Ind	NoS	0.572	0.451	Jack The Ripper	0.175351	0.158345
2267	15	6802	0.403297	0.514079	Ind	NoS	0.572	0.451	Jack The Ripper	0.120167	0.103512
2267	15	6803	0.607282	0.542801	Ind	NoS	0.572	0.451	Jack The Ripper	0.0936752	0.105111
2267	15	6804	0.619744	0.202188	Ind	NoS	0.572	0.451	Jack The Ripper	0.315243	0.329752
2267	15	6805	0.315196	0.443517	Ind	NoS	0.572	0.451	Jack The Ripper	0.215803	0.20346
2267	15	6806	0.607645	0.491702	Ind	NoS	0.572	0.451	Jack The Ripper	0.0854164	0.102877
2267	16	6799	0.613783	0.190608	Ind	NoS	0.405	0.436	Alan Turing	0.214193	0.164441
2267	16	6800	0.593449	0.238292	Ind	NoS	0.405	0.436	Alan Turing	0.162612	0.11307
2267	16	6802	0.354016	0.196487	Ind	NoS	0.405	0.436	Alan Turing	0.27638	0.225477
2267	16	6803	0.89719	0.499763	Ind	NoS	0.405	0.436	Alan Turing	0.365609	0.400343
2267	16	6804	0.626302	0.230228	Ind	NoS	0.405	0.436	Alan Turing	0.182051	0.139458
2267	16	6805	0.297299	0.829031	Ind	NoS	0.405	0.436	Alan Turing	0.501527	0.548436
2267	16	6806	0.348129	0.151989	Ind	NoS	0.405	0.436	Alan Turing	0.313477	0.259187
2268	1	6807	0.513704	0.565585	Col	Soc	0.396	0.237	McDonalds UK	0.019535	0.08261
2268	1	6808	0.440548	0.436031	Col	Soc	0.396	0.237	McDonalds UK	0.130442	0.0685363
2268	1	6810	0.401919	0.538555	Col	Soc	0.396	0.237	McDonalds UK	0.0982152	0.0973499
2268	1	6811	0.58444	0.412093	Col	Soc	0.396	0.237	McDonalds UK	0.164361	0.125019
2268	2	6807	0.642144	0.750396	Col	Soc	0.467	0.482	Most Violent Crime	0.226359	0.217316
2268	2	6808	0.71991	0.287231	Col	Soc	0.467	0.482	Most Violent Crime	0.243453	0.252643
2268	2	6810	0.773552	0.295299	Col	Soc	0.467	0.482	Most Violent Crime	0.251666	0.261082
2268	2	6811	0.543142	0.806402	Col	Soc	0.467	0.482	Most Violent Crime	0.309021	0.299607
2268	3	6807	0.488016	0.383307	Col	Soc	0.522	0.809	Arthur Conan Doyle	0.027045	0.0950164
2268	3	6808	0.513625	0.517623	Col	Soc	0.522	0.809	Arthur Conan Doyle	0.119656	0.052632
2268	3	6810	0.556097	0.506066	Col	Soc	0.522	0.809	Arthur Conan Doyle	0.117204	0.0455427
2268	3	6811	0.56674	0.464939	Col	Soc	0.522	0.809	Arthur Conan Doyle	0.0872854	0.0357507
2268	4	6807	0.181594	0.512421	Col	Soc	0.658	0.308	David Beckham	0.23371	0.190559
2268	4	6808	0.368882	0.543277	Col	Soc	0.658	0.308	David Beckham	0.0460801	0.156244
2268	4	6810	0.268337	0.804558	Col	Soc	0.658	0.308	David Beckham	0.277312	0.131595
2268	4	6811	0.313053	0.834858	Col	Soc	0.658	0.308	David Beckham	0.285837	0.163865
2268	5	6807	0.499025	0.80356	Col	NoS	0.569	0.362	WWI Bombs	0.234004	0.102501
2268	5	6808	0.461636	0.603135	Col	NoS	0.569	0.362	WWI Bombs	0.0674723	0.110837
2268	5	6810	0.434957	0.582231	Col	NoS	0.569	0.362	WWI Bombs	0.0865592	0.142295
2268	5	6811	0.652286	0.818598	Col	NoS	0.569	0.362	WWI Bombs	0.280764	0.182509
2268	6	6807	0.376089	0.58837	Col	NoS	0.185	0.833	Edward VI	0.123477	0.121205
2268	6	6808	0.375651	0.597723	Col	NoS	0.185	0.833	Edward VI	0.126537	0.124025
2268	6	6810	0.523058	0.245892	Col	NoS	0.185	0.833	Edward VI	0.313068	0.317044
2268	6	6811	0.702434	0.814533	Col	NoS	0.185	0.833	Edward VI	0.329642	0.32753
2268	7	6807	0.321044	0.763054	Col	NoS	0.7	0.811	HG Wells	0.176125	0.192001
2268	7	6808	0.725416	0.615291	Col	NoS	0.7	0.811	HG Wells	0.254545	0.239658
2268	7	6810	0.583957	0.513823	Col	NoS	0.7	0.811	HG Wells	0.216298	0.190726
2268	7	6811	0.351401	0.838923	Col	NoS	0.7	0.811	HG Wells	0.189543	0.212448
2268	8	6807	0.526548	0.527611	Col	NoS	0.403	0.557	Oscar Wilde	0.11487	0.132098
2268	8	6808	0.230168	0.692736	Col	NoS	0.403	0.557	Oscar Wilde	0.268314	0.236037
2268	8	6810	0.440464	0.428315	Col	NoS	0.403	0.557	Oscar Wilde	0.0746362	0.10553
2268	8	6811	0.3809	0.444614	Col	NoS	0.403	0.557	Oscar Wilde	0.0640804	0.0798748
2268	9	6807	0.552236	0.60356	Ind	Soc	0.385	0.544	First Escalators	0.00460087	0.0627882
2268	9	6808	0.651117	0.593923	Ind	Soc	0.385	0.544	First Escalators	0.0948033	0.0637994
2268	9	6810	0.607031	0.560385	Ind	Soc	0.385	0.544	First Escalators	0.0655843	0.00981929
2268	9	6811	0.57854	0.481199	Ind	Soc	0.385	0.544	First Escalators	0.123183	0.0807606
2268	10	6807	0.541227	0.727611	Ind	Soc	0.661	0.586	Elizabeth I	0.142396	0.107032
2268	10	6808	0.501033	0.726649	Ind	Soc	0.661	0.586	Elizabeth I	0.115934	0.0791637
2268	10	6810	0.315196	0.444704	Ind	Soc	0.661	0.586	Elizabeth I	0.221759	0.258522
2268	10	6811	0.475295	0.741362	Ind	Soc	0.661	0.586	Elizabeth I	0.118193	0.0830612
2268	11	6807	0.420126	0.502294	Ind	Soc	0.278	0.872	Most Koreans	0.0523911	0.0127484
2268	11	6808	0.44597	0.603135	Ind	Soc	0.278	0.872	Most Koreans	0.0689841	0.0923252
2268	11	6810	0.209198	0.513836	Ind	Soc	0.278	0.872	Most Koreans	0.25224	0.209426
2268	11	6811	0.599189	0.440549	Ind	Soc	0.278	0.872	Most Koreans	0.168198	0.195297
2268	12	6807	0.343062	0.552927	Ind	Soc	0.857	0.629	William Morris	0.0958654	0.0539407
2268	12	6808	0.368882	0.546077	Ind	Soc	0.857	0.629	William Morris	0.0695797	0.0337652
2268	12	6810	0.407412	0.47392	Ind	Soc	0.857	0.629	William Morris	0.0469479	0.0484779
2268	12	6811	0.404499	0.485264	Ind	Soc	0.857	0.629	William Morris	0.039448	0.0375681
2268	13	6807	0.546732	0.522547	Ind	NoS	0.377	0.909	Rolling Stones	0.149123	0.136002
2268	13	6808	0.639379	0.228791	Ind	NoS	0.377	0.909	Rolling Stones	0.381727	0.29085
2268	13	6810	0.685495	0.540426	Ind	NoS	0.377	0.909	Rolling Stones	0.0712267	0.0241889
2268	13	6811	0.858776	0.773882	Ind	NoS	0.377	0.909	Rolling Stones	0.251923	0.311979
2268	14	6807	0.218291	0.626345	Ind	NoS	0.344	0.109	Oldest Tree	0.115878	0.0168191
2268	14	6808	0.191302	0.736168	Ind	NoS	0.344	0.109	Oldest Tree	0.108091	0.102198
2268	14	6810	0.216082	0.626084	Ind	NoS	0.344	0.109	Oldest Tree	0.117572	0.0150921
2268	14	6811	0.189159	0.550305	Ind	NoS	0.344	0.109	Oldest Tree	0.193935	0.0856651
2268	15	6807	0.577924	0.785839	Ind	NoS	0.572	0.451	Jack The Ripper	0.20841	0.186044
2268	15	6808	0.604277	0.509497	Ind	NoS	0.572	0.451	Jack The Ripper	0.092809	0.0916788
2268	15	6810	0.561603	0.588087	Ind	NoS	0.572	0.451	Jack The Ripper	0.0191696	0.0324329
2268	15	6811	0.622788	0.517785	Ind	NoS	0.572	0.451	Jack The Ripper	0.100397	0.0881973
2268	16	6807	0.43297	0.489636	Ind	NoS	0.405	0.436	Alan Turing	0.152127	0.142217
2268	16	6808	0.302805	0.590074	Ind	NoS	0.405	0.436	Alan Turing	0.250763	0.235094
2268	16	6810	0.813517	0.489122	Ind	NoS	0.405	0.436	Alan Turing	0.276324	0.292081
2268	16	6811	0.602139	0.773882	Ind	NoS	0.405	0.436	Alan Turing	0.197464	0.198878
2269	1	6813	0.645414	0.545907	Col	Soc	0.396	0.237	McDonalds UK	0.15353	0.0755559
2269	1	6814	0.599943	0.522547	Col	Soc	0.396	0.237	McDonalds UK	0.103075	0.0543454
2269	1	6815	0.733675	0.333299	Col	Soc	0.396	0.237	McDonalds UK	0.248215	0.17836
2269	1	6816	0.620939	0.39791	Col	Soc	0.396	0.237	McDonalds UK	0.118286	0.0757239
2269	1	6817	0.64017	0.542327	Col	Soc	0.396	0.237	McDonalds UK	0.147181	0.070723
2269	1	6818	0.607031	0.494821	Col	Soc	0.396	0.237	McDonalds UK	0.0950189	0.0268907
2269	1	6819	0.56969	0.464939	Col	Soc	0.396	0.237	McDonalds UK	0.0508374	0.0545329
2269	1	6821	0.5714	0.486961	Col	Soc	0.396	0.237	McDonalds UK	0.059445	0.0538202
2269	2	6813	0.813396	0.24036	Col	Soc	0.467	0.482	Most Violent Crime	0.383895	0.340366
2269	2	6814	0.64031	0.57318	Col	Soc	0.467	0.482	Most Violent Crime	0.0405376	0.0836752
2269	2	6815	0.843801	0.635401	Col	Soc	0.467	0.482	Most Violent Crime	0.253324	0.137214
2269	2	6816	0.704833	0.625937	Col	Soc	0.467	0.482	Most Violent Crime	0.122013	0.0602805
2269	2	6817	1	0.430213	Col	Soc	0.467	0.482	Most Violent Crime	0.419059	0.308933
2269	2	6818	0.656787	0.445416	Col	Soc	0.467	0.482	Most Violent Crime	0.127698	0.140388
2269	2	6819	0.675885	0.668191	Col	Soc	0.467	0.482	Most Violent Crime	0.130615	0.11042
2269	2	6821	0.455925	0.931228	Col	Soc	0.467	0.482	Most Violent Crime	0.398242	0.450766
2269	3	6813	0.178842	0.536626	Col	Soc	0.522	0.809	Arthur Conan Doyle	0.365341	0.332076
2269	3	6814	0.434805	0.471915	Col	Soc	0.522	0.809	Arthur Conan Doyle	0.121074	0.0960129
2269	3	6815	0.385401	0.500755	Col	Soc	0.522	0.809	Arthur Conan Doyle	0.160306	0.128941
2269	3	6816	0.634561	0.682945	Col	Soc	0.522	0.809	Arthur Conan Doyle	0.182711	0.196308
2269	3	6817	0.670352	0.580487	Col	Soc	0.522	0.809	Arthur Conan Doyle	0.138317	0.167136
2269	3	6818	0.556954	0.545411	Col	Soc	0.522	0.809	Arthur Conan Doyle	0.0248067	0.0484396
2269	3	6819	0.395649	0.428354	Col	Soc	0.522	0.809	Arthur Conan Doyle	0.176636	0.153983
2269	3	6821	0.83033	0.497618	Col	Soc	0.522	0.809	Arthur Conan Doyle	0.287594	0.321157
2269	4	6813	0.393075	0.309408	Col	Soc	0.658	0.308	David Beckham	0.115257	0.127195
2269	4	6814	0.398108	0.502294	Col	Soc	0.658	0.308	David Beckham	0.0776989	0.0776969
2269	4	6815	0.221587	0.247793	Col	Soc	0.658	0.308	David Beckham	0.247994	0.277339
2269	4	6816	0.410179	0.470059	Col	Soc	0.658	0.308	David Beckham	0.0477487	0.0433814
2269	4	6817	0.413433	0.883502	Col	Soc	0.658	0.308	David Beckham	0.459213	0.452536
2269	4	6818	0.88028	0.445416	Col	Soc	0.658	0.308	David Beckham	0.485282	0.450929
2269	4	6819	0.522493	0.164126	Col	Soc	0.658	0.308	David Beckham	0.289844	0.282827
2269	4	6821	0.197437	0.427436	Col	Soc	0.658	0.308	David Beckham	0.198025	0.232168
2269	5	6813	0.739181	0.659408	Col	NoS	0.569	0.362	WWI Bombs	0.295877	0.200557
2269	5	6814	0.667833	0.785839	Col	NoS	0.569	0.362	WWI Bombs	0.345472	0.249428
2269	5	6815	0.550623	0.513823	Col	NoS	0.569	0.362	WWI Bombs	0.057864	0.0469052
2269	5	6816	0.269768	0.270596	Col	NoS	0.569	0.362	WWI Bombs	0.314448	0.412877
2269	5	6817	0.633355	0.527363	Col	NoS	0.569	0.362	WWI Bombs	0.138957	0.0739594
2269	5	6818	0.444787	0.515725	Col	NoS	0.569	0.362	WWI Bombs	0.065673	0.128492
2269	5	6819	0.608038	0.58689	Col	NoS	0.569	0.362	WWI Bombs	0.148713	0.0508758
2269	5	6821	0.615121	0.605203	Col	NoS	0.569	0.362	WWI Bombs	0.166778	0.0679878
2269	6	6813	0.444594	0.453922	Col	NoS	0.185	0.833	Edward VI	0.127204	0.127928
2269	6	6814	0.385264	0.60356	Col	NoS	0.185	0.833	Edward VI	0.0849507	0.0931189
2269	6	6815	0.835543	0.523325	Col	NoS	0.185	0.833	Edward VI	0.373103	0.364828
2269	6	6816	0.558849	0.867266	Col	NoS	0.185	0.833	Edward VI	0.302463	0.301002
2269	6	6817	0.388154	0.154682	Col	NoS	0.185	0.833	Edward VI	0.431714	0.432321
2269	6	6818	0.593264	0.805507	Col	NoS	0.185	0.833	Edward VI	0.25932	0.256278
2269	6	6819	0.198009	0.712907	Col	NoS	0.185	0.833	Edward VI	0.300073	0.307883
2269	6	6821	0.395265	0.504567	Col	NoS	0.185	0.833	Edward VI	0.103273	0.108447
2269	7	6813	0.853515	0.154682	Col	NoS	0.7	0.811	HG Wells	0.307297	0.367713
2269	7	6814	0.315539	0.246598	Col	NoS	0.7	0.811	HG Wells	0.26884	0.200245
2269	7	6815	0.191302	0.738051	Col	NoS	0.7	0.811	HG Wells	0.589555	0.551322
2269	7	6816	0.615124	0.0987399	Col	NoS	0.7	0.811	HG Wells	0.199177	0.216823
2269	7	6817	0.42188	0.169884	Col	NoS	0.7	0.811	HG Wells	0.201526	0.148945
2269	7	6818	0.183044	0.502423	Col	NoS	0.7	0.811	HG Wells	0.447995	0.391453
2269	7	6819	0.690634	0.208841	Col	NoS	0.7	0.811	HG Wells	0.140085	0.196517
2269	7	6821	0.818818	0.193194	Col	NoS	0.7	0.811	HG Wells	0.259513	0.322176
2269	8	6813	0.507293	0.361806	Col	NoS	0.403	0.557	Oscar Wilde	0.0692134	0.0743661
2269	8	6814	0.669667	0.441535	Col	NoS	0.403	0.557	Oscar Wilde	0.171421	0.162499
2269	8	6815	0.227093	0.578421	Col	NoS	0.403	0.557	Oscar Wilde	0.309204	0.314208
2269	8	6816	0.651768	0.399811	Col	NoS	0.403	0.557	Oscar Wilde	0.156203	0.149016
2269	8	6817	0.111078	0.858388	Col	NoS	0.403	0.557	Oscar Wilde	0.577311	0.578985
2269	8	6818	0.691866	0.41192	Col	NoS	0.403	0.557	Oscar Wilde	0.19415	0.186195
2269	8	6819	0.395649	0.245427	Col	NoS	0.403	0.557	Oscar Wilde	0.211757	0.220998
2269	8	6821	0.80364	0.192067	Col	NoS	0.403	0.557	Oscar Wilde	0.387148	0.383966
2269	9	6813	0.673444	0.561796	Ind	Soc	0.385	0.544	First Escalators	0.179446	0.185025
2269	9	6814	0.409117	0.542801	Ind	Soc	0.385	0.544	First Escalators	0.13562	0.0977573
2269	9	6815	0.455484	0.534727	Ind	Soc	0.385	0.544	First Escalators	0.0947254	0.0534949
2269	9	6816	0.447346	0.540555	Ind	Soc	0.385	0.544	First Escalators	0.104587	0.0635015
2269	9	6817	0.390414	0.591732	Ind	Soc	0.385	0.544	First Escalators	0.181078	0.139915
2269	9	6818	0.448645	0.483421	Ind	Soc	0.385	0.544	First Escalators	0.0745899	0.0530796
2269	9	6819	0.752581	0.277947	Ind	Soc	0.385	0.544	First Escalators	0.298462	0.339327
2269	9	6821	0.4084	0.486991	Ind	Soc	0.385	0.544	First Escalators	0.114741	0.0911078
2269	10	6813	0.334467	0.870775	Ind	Soc	0.661	0.586	Elizabeth I	0.243975	0.20182
2269	10	6814	0.194438	0.595965	Ind	Soc	0.661	0.586	Elizabeth I	0.256852	0.183689
2269	10	6815	0.18855	0.488542	Ind	Soc	0.661	0.586	Elizabeth I	0.304616	0.251759
2269	10	6816	0.170598	0.584132	Ind	Soc	0.661	0.586	Elizabeth I	0.282798	0.210285
2269	10	6817	0.60728	0.890069	Ind	Soc	0.661	0.586	Elizabeth I	0.287228	0.328836
2269	10	6818	0.589823	0.842563	Ind	Soc	0.661	0.586	Elizabeth I	0.238503	0.285148
2269	10	6819	0.404499	0.481199	Ind	Soc	0.661	0.586	Elizabeth I	0.176658	0.194333
2269	10	6821	0.407649	0.613669	Ind	Soc	0.661	0.586	Elizabeth I	0.0542654	0.0730772
2269	11	6813	0.648328	0.811208	Ind	Soc	0.278	0.872	Most Koreans	0.28099	0.286693
2269	11	6814	0.563245	0.760522	Ind	Soc	0.278	0.872	Most Koreans	0.223881	0.234532
2269	11	6815	0.708897	0.409163	Ind	Soc	0.278	0.872	Most Koreans	0.179013	0.162301
2269	11	6816	0.551967	0.601234	Ind	Soc	0.278	0.872	Most Koreans	0.0713201	0.0864948
2269	11	6817	0.596018	0.826596	Ind	Soc	0.278	0.872	Most Koreans	0.289209	0.297853
2269	11	6818	0.644198	0.196018	Ind	Soc	0.278	0.872	Most Koreans	0.346833	0.335773
2269	11	6819	0.728982	0.192581	Ind	Soc	0.278	0.872	Most Koreans	0.37418	0.360368
2269	11	6821	0.351784	0.432754	Ind	Soc	0.278	0.872	Most Koreans	0.255007	0.265369
2269	12	6813	0.384023	0.251864	Ind	Soc	0.857	0.629	William Morris	0.126298	0.13152
2269	12	6814	0.333888	0.44913	Ind	Soc	0.857	0.629	William Morris	0.0791528	0.0732378
2269	12	6815	0.342528	0.390309	Ind	Soc	0.857	0.629	William Morris	0.0272734	0.014082
2269	12	6816	0.163589	0.424515	Ind	Soc	0.857	0.629	William Morris	0.208209	0.18421
2269	12	6817	0.441853	0.213588	Ind	Soc	0.857	0.629	William Morris	0.179958	0.191217
2269	12	6818	0.371141	0.50934	Ind	Soc	0.857	0.629	William Morris	0.132519	0.136354
2269	12	6819	0.375	0.221037	Ind	Soc	0.857	0.629	William Morris	0.156117	0.15884
2269	12	6821	0.318937	0.550419	Ind	Soc	0.857	0.629	William Morris	0.179853	0.175583
2269	13	6813	0.131167	0.523325	Ind	NoS	0.377	0.909	Rolling Stones	0.35427	0.366034
2269	13	6814	0.43664	0.360522	Ind	NoS	0.377	0.909	Rolling Stones	0.195258	0.216422
2269	13	6815	0.295967	0.601234	Ind	NoS	0.377	0.909	Rolling Stones	0.195358	0.200942
2269	13	6816	0.642822	0.432115	Ind	NoS	0.377	0.909	Rolling Stones	0.197339	0.202041
2269	13	6817	0.649873	0.843267	Ind	NoS	0.377	0.909	Rolling Stones	0.336849	0.315205
2269	13	6818	0.616414	0.559428	Ind	NoS	0.377	0.909	Rolling Stones	0.13232	0.122473
2269	13	6819	0.504794	0.814533	Ind	NoS	0.377	0.909	Rolling Stones	0.265475	0.24564
2269	13	6821	0.676925	0.418499	Ind	NoS	0.377	0.909	Rolling Stones	0.233022	0.236702
2269	14	6813	0.871684	0.814059	Ind	NoS	0.344	0.109	Oldest Tree	0.472548	0.481434
2269	14	6814	0.192603	0.778244	Ind	NoS	0.344	0.109	Oldest Tree	0.496177	0.50613
2269	14	6815	0.847677	0.103023	Ind	NoS	0.344	0.109	Oldest Tree	0.44837	0.437162
2269	14	6816	0.889229	0.183185	Ind	NoS	0.344	0.109	Oldest Tree	0.42004	0.410419
2269	14	6817	0.848537	0.163272	Ind	NoS	0.344	0.109	Oldest Tree	0.403742	0.393249
2269	14	6818	0.389739	0.211689	Ind	NoS	0.344	0.109	Oldest Tree	0.299293	0.290024
2269	14	6819	0.227507	0.655996	Ind	NoS	0.344	0.109	Oldest Tree	0.395768	0.404109
2269	14	6821	0.284198	0.608618	Ind	NoS	0.344	0.109	Oldest Tree	0.323	0.331008
2269	15	6813	0.61942	0.500522	Ind	NoS	0.572	0.451	Jack The Ripper	0.038057	0.0611954
2269	15	6814	0.592603	0.532674	Ind	NoS	0.572	0.451	Jack The Ripper	0.0644804	0.0913443
2269	15	6815	0.726486	0.543803	Ind	NoS	0.572	0.451	Jack The Ripper	0.148188	0.160838
2269	15	6816	0.608906	0.596223	Ind	NoS	0.572	0.451	Jack The Ripper	0.12812	0.154547
2269	15	6817	0.368642	0.829477	Ind	NoS	0.572	0.451	Jack The Ripper	0.428142	0.452527
2269	15	6818	0.56711	0.139132	Ind	NoS	0.572	0.451	Jack The Ripper	0.330892	0.30471
2269	15	6819	0.746681	0.249492	Ind	NoS	0.572	0.451	Jack The Ripper	0.264226	0.24061
2269	15	6821	0.587032	0.143283	Ind	NoS	0.572	0.451	Jack The Ripper	0.325429	0.298923
2269	16	6813	0.672124	0.093874	Ind	NoS	0.405	0.436	Alan Turing	0.455153	0.333693
2269	16	6814	0.658658	0.201028	Ind	NoS	0.405	0.436	Alan Turing	0.347382	0.225838
2269	16	6815	0.827181	0.764654	Ind	NoS	0.405	0.436	Alan Turing	0.325687	0.401412
2269	16	6816	0.430207	0.109077	Ind	NoS	0.405	0.436	Alan Turing	0.461014	0.365014
2269	16	6817	0.201735	0.529026	Ind	NoS	0.405	0.436	Alan Turing	0.388386	0.428216
2269	16	6818	0.596038	0.183185	Ind	NoS	0.405	0.436	Alan Turing	0.358408	0.240609
2269	16	6819	0.643437	0.668191	Ind	NoS	0.405	0.436	Alan Turing	0.137492	0.24674
2269	16	6821	0.903391	0.834283	Ind	NoS	0.405	0.436	Alan Turing	0.428908	0.501473
2270	1	6822	0.336652	0.556466	Col	Soc	0.396	0.237	McDonalds UK	0.20652	0.143206
2270	1	6823	0.491756	0.598884	Col	Soc	0.396	0.237	McDonalds UK	0.0780531	0.0554076
2270	1	6824	0.403493	0.434285	Col	Soc	0.396	0.237	McDonalds UK	0.174354	0.134127
2270	1	6825	0.658658	0.580775	Col	Soc	0.396	0.237	McDonalds UK	0.123274	0.18283
2270	1	6826	0.513643	0.501524	Col	Soc	0.396	0.237	McDonalds UK	0.0477289	0.0552508
2270	1	6827	0.472124	0.597312	Col	Soc	0.396	0.237	McDonalds UK	0.0910233	0.0529382
2270	2	6822	0.56969	0.763783	Col	Soc	0.467	0.482	Most Violent Crime	0.177403	0.196635
2270	2	6823	0.550377	0.603646	Col	Soc	0.467	0.482	Most Violent Crime	0.0301899	0.0483821
2270	2	6824	0.825638	0.405577	Col	Soc	0.467	0.482	Most Violent Crime	0.308932	0.358414
2270	2	6825	0.875172	0.801028	Col	Soc	0.467	0.482	Most Violent Crime	0.368808	0.428384
2270	2	6826	0.156711	0.229167	Col	Soc	0.467	0.482	Most Violent Crime	0.55027	0.495618
2270	2	6827	0.085306	0.654441	Col	Soc	0.467	0.482	Most Violent Crime	0.494589	0.432302
2270	3	6822	0.354351	0.560531	Col	Soc	0.522	0.809	Arthur Conan Doyle	0.131756	0.192269
2270	3	6823	0.481412	0.227455	Col	Soc	0.522	0.809	Arthur Conan Doyle	0.252836	0.166212
2270	3	6824	0.393112	0.424716	Col	Soc	0.522	0.809	Arthur Conan Doyle	0.0847439	0.059379
2270	3	6825	0.330218	0.436472	Col	Soc	0.522	0.809	Arthur Conan Doyle	0.134752	0.119948
2270	3	6826	0.652286	0.302337	Col	Soc	0.522	0.809	Arthur Conan Doyle	0.262725	0.228963
2270	3	6827	0.429451	0.379256	Col	Soc	0.522	0.809	Arthur Conan Doyle	0.103952	0.014105
2270	4	6822	0.316003	0.593051	Col	Soc	0.658	0.308	David Beckham	0.197928	0.169232
2270	4	6823	0.28486	0.494122	Col	Soc	0.658	0.308	David Beckham	0.161196	0.136003
2270	4	6824	0.981347	0.0754336	Col	Soc	0.658	0.308	David Beckham	0.654124	0.682031
2270	4	6825	0.310034	0.57318	Col	Soc	0.658	0.308	David Beckham	0.186354	0.157528
2270	4	6826	0.162611	0.688516	Col	Soc	0.658	0.308	David Beckham	0.372117	0.343416
2270	4	6827	0.437812	0.312401	Col	Soc	0.658	0.308	David Beckham	0.122292	0.145447
2270	5	6822	0.57559	0.601181	Col	NoS	0.569	0.362	WWI Bombs	0.0922376	0.0913064
2270	5	6823	0.491756	0.375074	Col	NoS	0.569	0.362	WWI Bombs	0.150667	0.151271
2270	5	6824	0.5246	0.573041	Col	NoS	0.569	0.362	WWI Bombs	0.0527502	0.0527616
2270	5	6825	0.387099	0.236472	Col	NoS	0.569	0.362	WWI Bombs	0.318362	0.319251
2270	5	6826	0.764381	0.806402	Col	NoS	0.569	0.362	WWI Bombs	0.369183	0.368033
2270	5	6827	0.449893	0.532826	Col	NoS	0.569	0.362	WWI Bombs	0.0816612	0.0831956
2270	6	6822	0.38385	0.50362	Col	NoS	0.185	0.833	Edward VI	0.0408322	0.0755245
2270	6	6823	0.326239	0.356027	Col	NoS	0.185	0.833	Edward VI	0.199269	0.132784
2270	6	6824	0.209721	0.683089	Col	NoS	0.185	0.833	Edward VI	0.236456	0.219517
2270	6	6825	0.333888	0.575712	Col	NoS	0.185	0.833	Edward VI	0.07364	0.0910869
2270	6	6826	0.3691	0.485264	Col	NoS	0.185	0.833	Edward VI	0.063735	0.0591576
2270	6	6827	0.237189	0.32317	Col	NoS	0.185	0.833	Edward VI	0.271812	0.180024
2270	7	6822	0.484145	0.42232	Col	NoS	0.7	0.811	HG Wells	0.12209	0.177559
2270	7	6823	0.698653	0.394122	Col	NoS	0.7	0.811	HG Wells	0.0969845	0.122917
2270	7	6824	0.614565	0.797922	Col	NoS	0.7	0.811	HG Wells	0.408505	0.29592
2270	7	6825	0.658658	0.542801	Col	NoS	0.7	0.811	HG Wells	0.163405	0.0428135
2270	7	6826	0.672935	0.489329	Col	NoS	0.7	0.811	HG Wells	0.122501	0.0337886
2270	7	6827	0.72404	0.373254	Col	NoS	0.7	0.811	HG Wells	0.123357	0.153665
2270	8	6822	0.333702	0.523946	Col	NoS	0.403	0.557	Oscar Wilde	0.122055	0.112229
2270	8	6823	0.402101	0.932217	Col	NoS	0.403	0.557	Oscar Wilde	0.349317	0.336569
2270	8	6824	0.341209	0.568257	Col	NoS	0.403	0.557	Oscar Wilde	0.0996376	0.0832448
2270	8	6825	0.664163	0.557991	Col	NoS	0.403	0.557	Oscar Wilde	0.226322	0.247459
2270	8	6826	0.398599	0.777947	Col	NoS	0.403	0.557	Oscar Wilde	0.19732	0.183056
2270	8	6827	0.378167	0.216284	Col	NoS	0.403	0.557	Oscar Wilde	0.373677	0.382082
2270	9	6822	0.416298	0.519881	Ind	Soc	0.385	0.544	First Escalators	0.118819	0.0892389
2270	9	6823	0.429688	0.427455	Ind	Soc	0.385	0.544	First Escalators	0.0327449	0.014729
2270	9	6824	0.573043	0.525194	Ind	Soc	0.385	0.544	First Escalators	0.204751	0.158843
2270	9	6825	0.381594	0.471915	Ind	Soc	0.385	0.544	First Escalators	0.0762175	0.0714889
2270	9	6826	0.448746	0.257622	Ind	Soc	0.385	0.544	First Escalators	0.148714	0.177082
2270	9	6827	0.406049	0.405512	Ind	Soc	0.385	0.544	First Escalators	0.00589094	0.0466868
2270	10	6822	0.189159	0.743458	Ind	Soc	0.661	0.586	Elizabeth I	0.232289	0.151692
2270	10	6823	0.446929	0.570312	Ind	Soc	0.661	0.586	Elizabeth I	0.0794598	0.177151
2270	10	6824	0.292766	0.573041	Ind	Soc	0.661	0.586	Elizabeth I	0.108434	0.0492572
2270	10	6825	0.37242	0.532674	Ind	Soc	0.661	0.586	Elizabeth I	0.0928076	0.129261
2270	10	6826	0.18326	0.761687	Ind	Soc	0.661	0.586	Elizabeth I	0.24704	0.170076
2270	10	6827	0.176161	0.536626	Ind	Soc	0.661	0.586	Elizabeth I	0.229584	0.130441
2270	11	6822	0.554941	0.601181	Ind	Soc	0.278	0.872	Most Koreans	0.0541908	0.0527144
2270	11	6823	0.615894	0.627455	Ind	Soc	0.278	0.872	Most Koreans	0.1172	0.113117
2270	11	6824	0.673389	0.52041	Ind	Soc	0.278	0.872	Most Koreans	0.157716	0.193525
2270	11	6825	0.390768	0.780775	Ind	Soc	0.278	0.872	Most Koreans	0.256691	0.201905
2270	11	6826	0.463496	0.534045	Ind	Soc	0.278	0.872	Most Koreans	0.0623918	0.0889204
2270	11	6827	0.323455	0.616406	Ind	Soc	0.278	0.872	Most Koreans	0.205195	0.180228
2270	12	6822	0.357301	0.467035	Ind	Soc	0.857	0.629	William Morris	0.180598	0.183361
2270	12	6823	0.633136	0.784598	Ind	Soc	0.857	0.629	William Morris	0.387098	0.404827
2270	12	6824	0.597264	0.175912	Ind	Soc	0.857	0.629	William Morris	0.245421	0.229847
2270	12	6825	0.647649	0.560522	Ind	Soc	0.857	0.629	William Morris	0.190188	0.206197
2270	12	6826	0.445796	0.282012	Ind	Soc	0.857	0.629	William Morris	0.154209	0.137778
2270	12	6827	0.472592	0.0957753	Ind	Soc	0.857	0.629	William Morris	0.320969	0.303207
2270	13	6822	0.401549	0.556466	Ind	NoS	0.377	0.909	Rolling Stones	0.133941	0.118465
2270	13	6823	0.940032	0.579836	Ind	NoS	0.377	0.909	Rolling Stones	0.410462	0.421923
2270	13	6824	0.35159	0.52041	Ind	NoS	0.377	0.909	Rolling Stones	0.193208	0.176069
2270	13	6825	0.864163	0.846598	Ind	NoS	0.377	0.909	Rolling Stones	0.418453	0.438309
2270	13	6826	0.336652	0.371443	Ind	NoS	0.377	0.909	Rolling Stones	0.295417	0.274636
2270	13	6827	0.214704	0.590783	Ind	NoS	0.377	0.909	Rolling Stones	0.315171	0.303697
2270	14	6822	0.189159	0.43045	Ind	NoS	0.344	0.109	Oldest Tree	0.158821	0.137819
2270	14	6823	0.371067	0.18936	Ind	NoS	0.344	0.109	Oldest Tree	0.246631	0.250708
2270	14	6824	0.171659	0.563472	Ind	NoS	0.344	0.109	Oldest Tree	0.218168	0.200752
2270	14	6825	0.880677	0.135206	Ind	NoS	0.344	0.109	Oldest Tree	0.611269	0.630296
2270	14	6826	0.206858	0.55437	Ind	NoS	0.344	0.109	Oldest Tree	0.184852	0.168461
2270	14	6827	0.141746	0.74398	Ind	NoS	0.344	0.109	Oldest Tree	0.371532	0.359212
2270	15	6822	0.401549	0.536141	Ind	NoS	0.572	0.451	Jack The Ripper	0.139336	0.139336
2270	15	6823	0.674515	0.256027	Ind	NoS	0.572	0.451	Jack The Ripper	0.289554	0.289554
2270	15	6824	0.631866	0.558687	Ind	NoS	0.572	0.451	Jack The Ripper	0.104279	0.104279
2270	15	6825	0.370585	0.550396	Ind	NoS	0.572	0.451	Jack The Ripper	0.172531	0.172531
2270	15	6826	0.557891	0.558435	Ind	NoS	0.572	0.451	Jack The Ripper	0.0504409	0.0504409
2270	15	6827	0.596018	0.610947	Ind	NoS	0.572	0.451	Jack The Ripper	0.114529	0.114529
2270	16	6822	0.425147	0.767848	Ind	NoS	0.405	0.436	Alan Turing	0.215245	0.216559
2270	16	6823	0.36417	0.48936	Ind	NoS	0.405	0.436	Alan Turing	0.244236	0.242315
2270	16	6824	0.621486	0.793137	Ind	NoS	0.405	0.436	Alan Turing	0.186015	0.188656
2270	16	6825	0.610952	0.137737	Ind	NoS	0.405	0.436	Alan Turing	0.476729	0.47426
2270	16	6826	0.681785	0.794207	Ind	NoS	0.405	0.436	Alan Turing	0.210383	0.212945
2270	16	6827	0.740456	0.681044	Ind	NoS	0.405	0.436	Alan Turing	0.179102	0.180766
2272	1	6831	0.382647	0.680332	Col	Soc	0.405	0.436	Alan Turing	0.0615788	0.0087468
2272	1	6832	0.404673	0.770355	Col	Soc	0.405	0.436	Alan Turing	0.140217	0.0998937
2272	1	6833	0.359996	0.639239	Col	Soc	0.405	0.436	Alan Turing	0.0599681	0.0388707
2272	1	6834	0.356603	0.608758	Col	Soc	0.405	0.436	Alan Turing	0.066574	0.0687023
2272	2	6831	0.651768	0.730449	Col	Soc	0.344	0.109	Oldest Tree	0.291457	0.143156
2272	2	6832	0.673106	0.508228	Col	Soc	0.344	0.109	Oldest Tree	0.100642	0.106676
2272	2	6833	0.620796	0.570831	Col	Soc	0.344	0.109	Oldest Tree	0.128864	0.0256164
2272	2	6834	0.491601	0.56542	Col	Soc	0.344	0.109	Oldest Tree	0.159188	0.121073
2272	3	6831	0.304357	0.415013	Col	Soc	0.572	0.451	Jack The Ripper	0.195228	0.110974
2272	3	6832	0.319935	0.454388	Col	Soc	0.572	0.451	Jack The Ripper	0.171842	0.089374
2272	3	6833	0.441328	0.461325	Col	Soc	0.572	0.451	Jack The Ripper	0.0508032	0.0336242
2272	3	6834	0.571394	0.474209	Col	Soc	0.572	0.451	Jack The Ripper	0.080641	0.16376
2272	4	6831	0.517552	0.527094	Col	Soc	0.377	0.909	Rolling Stones	0.0335909	0.0769953
2272	4	6832	0.566203	0.525516	Col	Soc	0.377	0.909	Rolling Stones	0.0505989	0.032823
2272	4	6833	0.630433	0.55753	Col	Soc	0.377	0.909	Rolling Stones	0.102222	0.0399808
2272	4	6834	0.655211	0.571293	Col	Soc	0.377	0.909	Rolling Stones	0.127589	0.0680009
2272	5	6831	0.528152	0.418813	Col	NoS	0.661	0.586	Elizabeth I	0.106015	0.0624204
2272	5	6832	0.420504	0.593923	Col	NoS	0.661	0.586	Elizabeth I	0.100012	0.144208
2272	5	6833	0.575141	0.497996	Col	NoS	0.661	0.586	Elizabeth I	0.0975331	0.093084
2272	5	6834	0.426699	0.354417	Col	NoS	0.661	0.586	Elizabeth I	0.166505	0.127385
2272	6	6831	0.679989	0.522854	Col	NoS	0.385	0.544	First Escalators	0.187527	0.1316
2272	6	6832	0.453055	0.512215	Col	NoS	0.385	0.544	First Escalators	0.043961	0.0993677
2272	6	6833	0.575911	0.462145	Col	NoS	0.385	0.544	First Escalators	0.108239	0.0421078
2272	6	6834	0.495526	0.487511	Col	NoS	0.385	0.544	First Escalators	0.0438923	0.0562661
2272	7	6831	0.484168	0.555628	Col	NoS	0.857	0.629	William Morris	0.0457443	0.026101
2272	7	6832	0.408803	0.506513	Col	NoS	0.857	0.629	William Morris	0.0704713	0.0666582
2272	7	6833	0.448722	0.609737	Col	NoS	0.857	0.629	William Morris	0.104134	0.0595946
2272	7	6834	0.492267	0.531916	Col	NoS	0.857	0.629	William Morris	0.0253914	0.0387704
2272	8	6831	0.26864	0.667742	Col	NoS	0.278	0.872	Most Koreans	0.208077	0.197773
2272	8	6832	0.444594	0.566371	Col	NoS	0.278	0.872	Most Koreans	0.0503641	0.0312004
2272	8	6833	0.670379	0.694345	Col	NoS	0.278	0.872	Most Koreans	0.218369	0.238344
2272	8	6834	0.428763	0.457108	Col	NoS	0.278	0.872	Most Koreans	0.158591	0.141393
2272	9	6831	0.747442	0.494821	Ind	Soc	0.569	0.362	WWI Bombs	0.168786	0.115753
2272	9	6832	0.585119	0.517916	Ind	Soc	0.569	0.362	WWI Bombs	0.0186632	0.0502963
2272	9	6833	0.63979	0.511925	Ind	Soc	0.569	0.362	WWI Bombs	0.0621268	0.015117
2272	9	6834	0.554721	0.471787	Ind	Soc	0.569	0.362	WWI Bombs	0.0373429	0.0817493
2272	10	6831	0.328273	0.430213	Ind	Soc	0.185	0.833	Edward VI	0.18313	0.125639
2272	10	6832	0.430827	0.562279	Ind	Soc	0.185	0.833	Edward VI	0.0166739	0.0420107
2272	10	6833	0.392264	0.529026	Ind	Soc	0.185	0.833	Edward VI	0.0675082	0.00953253
2272	10	6834	0.453058	0.608836	Ind	Soc	0.185	0.833	Edward VI	0.0381595	0.0922647
2272	11	6831	0.485891	0.842563	Ind	Soc	0.7	0.811	HG Wells	0.339001	0.15158
2272	11	6832	0.387293	0.558241	Ind	Soc	0.7	0.811	HG Wells	0.103107	0.163357
2272	11	6833	0.454229	0.608836	Ind	Soc	0.7	0.811	HG Wells	0.107092	0.0868959
2272	11	6834	0.602389	0.754446	Ind	Soc	0.7	0.811	HG Wells	0.281294	0.135675
2272	12	6831	0.454785	0.598568	Ind	Soc	0.403	0.557	Oscar Wilde	0.108193	0.0413214
2272	12	6832	0.362	0.529026	Ind	Soc	0.403	0.557	Oscar Wilde	0.0789829	0.108597
2272	12	6833	0.439088	0.576532	Ind	Soc	0.403	0.557	Oscar Wilde	0.0969645	0.0482569
2272	12	6834	0.424064	0.779261	Ind	Soc	0.403	0.557	Oscar Wilde	0.189171	0.158467
2272	13	6831	0.7557	0.536626	Ind	NoS	0.396	0.237	McDonalds UK	0.230078	0.235516
2272	13	6832	0.571539	0.544228	Ind	NoS	0.396	0.237	McDonalds UK	0.131991	0.0683423
2272	13	6833	0.581069	0.458451	Ind	NoS	0.396	0.237	McDonalds UK	0.0496998	0.0680563
2272	13	6834	0.187056	0.441828	Ind	NoS	0.396	0.237	McDonalds UK	0.376002	0.341001
2272	14	6831	0.425321	0.445416	Ind	NoS	0.467	0.482	Most Violent Crime	0.22018	0.205952
2272	14	6832	0.677236	0.525226	Ind	NoS	0.467	0.482	Most Violent Crime	0.0962907	0.106294
2272	14	6833	0.536135	0.906221	Ind	NoS	0.467	0.482	Most Violent Crime	0.331158	0.333166
2272	14	6834	0.697884	0.429264	Ind	NoS	0.467	0.482	Most Violent Crime	0.181271	0.186077
2272	15	6831	0.747581	0.388216	Ind	NoS	0.522	0.809	Arthur Conan Doyle	0.200753	0.210117
2272	15	6832	0.368882	0.47012	Ind	NoS	0.522	0.809	Arthur Conan Doyle	0.206313	0.200852
2272	15	6833	0.594706	0.66014	Ind	NoS	0.522	0.809	Arthur Conan Doyle	0.171811	0.16518
2272	15	6834	0.56046	0.47012	Ind	NoS	0.522	0.809	Arthur Conan Doyle	0.0238409	0.0280363
2272	16	6831	0.282157	0.853963	Ind	NoS	0.658	0.308	David Beckham	0.298121	0.304788
2272	16	6832	0.404256	0.565704	Ind	NoS	0.658	0.308	David Beckham	0.0589182	0.0696209
2272	16	6833	0.77231	0.513823	Ind	NoS	0.658	0.308	David Beckham	0.337685	0.325399
2272	16	6834	0.383157	0.493623	Ind	NoS	0.658	0.308	David Beckham	0.129295	0.137045
2273	1	6835	0.637315	0.618449	Col	Soc	0.396	0.237	McDonalds UK	0.192335	0.138613
2273	1	6836	0.678842	0.307358	Col	Soc	0.396	0.237	McDonalds UK	0.22553	0.184906
2273	1	6837	0.510693	0.440549	Col	Soc	0.396	0.237	McDonalds UK	0.027459	0.11337
2273	1	6838	0.664845	0.470363	Col	Soc	0.396	0.237	McDonalds UK	0.145698	0.0496502
2273	1	6839	0.590511	0.570365	Col	Soc	0.396	0.237	McDonalds UK	0.125862	0.092651
2273	2	6835	0.54646	0.746261	Col	Soc	0.467	0.482	Most Violent Crime	0.117438	0.176001
2273	2	6836	0.464163	0.489636	Col	Soc	0.467	0.482	Most Violent Crime	0.167464	0.179145
2273	2	6837	0.605088	0.859248	Col	Soc	0.467	0.482	Most Violent Crime	0.235036	0.27486
2273	2	6838	0.562979	0.559428	Col	Soc	0.467	0.482	Most Violent Crime	0.0701238	0.0587514
2273	2	6839	0.901618	0.268464	Col	Soc	0.467	0.482	Most Violent Crime	0.499199	0.426015
2273	3	6835	0.426449	0.64494	Col	Soc	0.522	0.809	Arthur Conan Doyle	0.174525	0.0740091
2273	3	6836	0.480677	0.413687	Col	Soc	0.522	0.809	Arthur Conan Doyle	0.0704225	0.16482
2273	3	6837	0.492994	0.582825	Col	Soc	0.522	0.809	Arthur Conan Doyle	0.123981	0.0621716
2273	3	6838	0.279403	0.681393	Col	Soc	0.522	0.809	Arthur Conan Doyle	0.264529	0.188207
2273	3	6839	0.480135	0.532826	Col	Soc	0.522	0.809	Arthur Conan Doyle	0.0739819	0.061572
2273	4	6835	0.593264	0.764294	Col	Soc	0.658	0.308	David Beckham	0.160863	0.12081
2273	4	6836	0.596273	0.84913	Col	Soc	0.658	0.308	David Beckham	0.245031	0.200044
2273	4	6837	0.667035	0.765752	Col	Soc	0.658	0.308	David Beckham	0.169734	0.11284
2273	4	6838	0.451381	0.738051	Col	Soc	0.658	0.308	David Beckham	0.20987	0.210589
2273	4	6839	0.916761	0.158254	Col	Soc	0.658	0.308	David Beckham	0.539739	0.566337
2273	5	6835	0.70339	0.676454	Col	NoS	0.569	0.362	WWI Bombs	0.144236	0.100319
2273	5	6836	0.524713	0.484573	Col	NoS	0.569	0.362	WWI Bombs	0.165319	0.162634
2273	5	6837	0.481195	0.615346	Col	NoS	0.569	0.362	WWI Bombs	0.217271	0.162331
2273	5	6838	0.609783	0.607884	Col	NoS	0.569	0.362	WWI Bombs	0.103896	0.0345168
2273	5	6839	0.893209	0.599542	Col	NoS	0.569	0.362	WWI Bombs	0.220695	0.250766
2273	6	6835	0.27693	0.61415	Col	NoS	0.185	0.833	Edward VI	0.116971	0.238252
2273	6	6836	0.675172	0.299763	Col	NoS	0.185	0.833	Edward VI	0.479585	0.27766
2273	6	6837	0.457596	0.566565	Col	NoS	0.185	0.833	Edward VI	0.135407	0.0683724
2273	6	6838	0.456983	0.552436	Col	NoS	0.185	0.833	Edward VI	0.146646	0.0565686
2273	6	6839	0.579242	0.496722	Col	NoS	0.185	0.833	Edward VI	0.26992	0.0905264
2273	7	6835	0.26839	0.540201	Col	NoS	0.7	0.811	HG Wells	0.19295	0.151712
2273	7	6836	0.343062	0.58837	Col	NoS	0.7	0.811	HG Wells	0.110997	0.096306
2273	7	6837	0.439897	0.212907	Col	NoS	0.7	0.811	HG Wells	0.380412	0.31787
2273	7	6838	0.630433	0.818216	Col	NoS	0.7	0.811	HG Wells	0.286075	0.356886
2273	7	6839	0.417062	0.491001	Col	NoS	0.7	0.811	HG Wells	0.108523	0.0392316
2273	8	6835	0.330968	0.633537	Col	NoS	0.403	0.557	Oscar Wilde	0.22275	0.210113
2273	8	6836	0.343062	0.585839	Col	NoS	0.403	0.557	Oscar Wilde	0.183545	0.165891
2273	8	6837	0.510693	0.464939	Col	NoS	0.403	0.557	Oscar Wilde	0.0237893	0.0529279
2273	8	6838	0.537012	0.226892	Col	NoS	0.403	0.557	Oscar Wilde	0.259295	0.251899
2273	8	6839	0.567144	0.418813	Col	NoS	0.403	0.557	Oscar Wilde	0.0964569	0.119115
2273	9	6835	0.495526	0.551621	Ind	Soc	0.385	0.544	First Escalators	0.0779075	0.0729202
2273	9	6836	0.467833	0.550396	Ind	Soc	0.385	0.544	First Escalators	0.0934425	0.097651
2273	9	6837	0.613938	0.440549	Ind	Soc	0.385	0.544	First Escalators	0.202376	0.0934333
2273	9	6838	0.634561	0.531077	Ind	Soc	0.385	0.544	First Escalators	0.141886	0.0766088
2273	9	6839	0.585005	0.508325	Ind	Soc	0.385	0.544	First Escalators	0.12879	0.0268724
2273	10	6835	0.243121	0.705066	Ind	Soc	0.661	0.586	Elizabeth I	0.0966131	0.166303
2273	10	6836	0.0659977	0.950396	Ind	Soc	0.661	0.586	Elizabeth I	0.386848	0.137405
2273	10	6837	0.0829646	0.944614	Ind	Soc	0.661	0.586	Elizabeth I	0.371031	0.1222
2273	10	6838	0.29317	0.743469	Ind	Soc	0.661	0.586	Elizabeth I	0.0829822	0.171436
2273	10	6839	0.097695	0.891874	Ind	Soc	0.661	0.586	Elizabeth I	0.323134	0.0739915
2273	11	6835	0.489989	0.662041	Ind	Soc	0.278	0.872	Most Koreans	0.236309	0.0424586
2273	11	6836	0.322878	0.839003	Ind	Soc	0.278	0.872	Most Koreans	0.448102	0.204515
2273	11	6837	0.519543	0.708841	Ind	Soc	0.278	0.872	Most Koreans	0.283979	0.0458931
2273	11	6838	0.408633	0.751353	Ind	Soc	0.278	0.872	Most Koreans	0.337132	0.0824194
2273	11	6839	0.630183	0.546127	Ind	Soc	0.278	0.872	Most Koreans	0.180007	0.220111
2273	12	6835	0.379895	0.532355	Ind	Soc	0.857	0.629	William Morris	0.0348329	0.0847934
2273	12	6836	0.416456	0.482041	Ind	Soc	0.857	0.629	William Morris	0.0348882	0.0897255
2273	12	6837	0.487094	0.505589	Ind	Soc	0.857	0.629	William Morris	0.0769671	0.0613604
2273	12	6838	0.679989	0.722497	Ind	Soc	0.857	0.629	William Morris	0.338893	0.273273
2273	12	6839	0.335844	0.56038	Ind	Soc	0.857	0.629	William Morris	0.0869521	0.124012
2273	13	6835	0.491398	0.251231	Ind	NoS	0.377	0.909	Rolling Stones	0.308483	0.229685
2273	13	6836	0.376089	0.57318	Ind	NoS	0.377	0.909	Rolling Stones	0.196036	0.229408
2273	13	6837	0.351401	0.716972	Ind	NoS	0.377	0.909	Rolling Stones	0.275999	0.339512
2273	13	6838	0.840383	0.207889	Ind	NoS	0.377	0.909	Rolling Stones	0.435134	0.366771
2273	13	6839	0.830036	0.570831	Ind	NoS	0.377	0.909	Rolling Stones	0.260251	0.273862
2273	14	6835	0.2326	0.640436	Ind	NoS	0.344	0.109	Oldest Tree	0.268491	0.235671
2273	14	6836	0.286181	0.778244	Ind	NoS	0.344	0.109	Oldest Tree	0.26528	0.217754
2273	14	6837	0.938422	0.875508	Ind	NoS	0.344	0.109	Oldest Tree	0.506138	0.518675
2273	14	6838	0.297299	0.743474	Ind	NoS	0.344	0.109	Oldest Tree	0.236781	0.190638
2273	14	6839	0.583629	0.251593	Ind	NoS	0.344	0.109	Oldest Tree	0.379469	0.422495
2273	15	6835	0.697884	0.557525	Ind	NoS	0.572	0.451	Jack The Ripper	0.127041	0.130808
2273	15	6836	0.543062	0.476978	Ind	NoS	0.572	0.451	Jack The Ripper	0.164427	0.121467
2273	15	6837	0.389749	0.60315	Ind	NoS	0.572	0.451	Jack The Ripper	0.207924	0.182946
2273	15	6838	0.589134	0.787398	Ind	NoS	0.572	0.451	Jack The Ripper	0.154729	0.193292
2273	15	6839	0.6427	0.549061	Ind	NoS	0.572	0.451	Jack The Ripper	0.0961036	0.0837936
2273	16	6835	0.44184	0.48932	Ind	NoS	0.405	0.436	Alan Turing	0.102772	0.0763275
2273	16	6836	0.535722	0.894699	Ind	NoS	0.405	0.436	Alan Turing	0.3164	0.348064
2273	16	6837	0.345501	0.233232	Ind	NoS	0.405	0.436	Alan Turing	0.376139	0.347358
2273	16	6838	0.553548	0.236393	Ind	NoS	0.405	0.436	Alan Turing	0.352495	0.320209
2273	16	6839	0.564862	0.895768	Ind	NoS	0.405	0.436	Alan Turing	0.323334	0.354259
2280	1	6846	0.599189	0.208841	Col	Soc	0.405	0.436	Alan Turing	0.448254	0.424931
2280	1	6847	0.16851	0.798272	Col	Soc	0.405	0.436	Alan Turing	0.29746	0.336603
2280	1	6848	0.0886138	0.173445	Col	Soc	0.405	0.436	Alan Turing	0.396643	0.353725
2280	1	6849	0.212758	0.509654	Col	Soc	0.405	0.436	Alan Turing	0.0666343	0.0655712
2280	1	6852	0.287014	0.739194	Col	Soc	0.405	0.436	Alan Turing	0.217565	0.262501
2280	1	6853	0.133112	0.790142	Col	Soc	0.405	0.436	Alan Turing	0.305086	0.341423
2280	1	6854	0.345491	0.450298	Col	Soc	0.405	0.436	Alan Turing	0.0981385	0.0803795
2280	1	6855	0.323462	0.148236	Col	Soc	0.405	0.436	Alan Turing	0.376291	0.333377
2280	2	6846	0.130162	0.834858	Col	Soc	0.344	0.109	Oldest Tree	0.434034	0.346954
2280	2	6847	0.543142	0.383638	Col	Soc	0.344	0.109	Oldest Tree	0.185561	0.273954
2280	2	6848	0.157818	0.584928	Col	Soc	0.344	0.109	Oldest Tree	0.25087	0.169289
2280	2	6849	0.3809	0.5625	Col	Soc	0.344	0.109	Oldest Tree	0.0768991	0.0605338
2280	2	6852	0.208081	0.550254	Col	Soc	0.344	0.109	Oldest Tree	0.191383	0.114602
2280	2	6853	0.16556	0.668191	Col	Soc	0.344	0.109	Oldest Tree	0.287818	0.198881
2280	2	6854	0.678929	0.616953	Col	Soc	0.344	0.109	Oldest Tree	0.318747	0.363282
2280	2	6855	0.316289	0.168038	Col	Soc	0.344	0.109	Oldest Tree	0.325986	0.378184
2280	3	6846	0.590339	0.672256	Col	Soc	0.572	0.451	Jack The Ripper	0.0939924	0.129349
2280	3	6847	0.805678	0.708841	Col	Soc	0.572	0.451	Jack The Ripper	0.221836	0.190022
2280	3	6848	0.597264	0.513158	Col	Soc	0.572	0.451	Jack The Ripper	0.0750609	0.0964111
2280	3	6849	0.590339	0.765752	Col	Soc	0.572	0.451	Jack The Ripper	0.18466	0.209935
2280	3	6852	0.632379	0.705177	Col	Soc	0.572	0.451	Jack The Ripper	0.121696	0.13849
2280	3	6853	0.57854	0.623476	Col	Soc	0.572	0.451	Jack The Ripper	0.0590644	0.107223
2280	3	6854	0.722435	0.393904	Col	Soc	0.572	0.451	Jack The Ripper	0.214725	0.18558
2280	3	6855	0.867221	0.199722	Col	Soc	0.572	0.451	Jack The Ripper	0.455561	0.420582
2280	4	6846	0.401549	0.51372	Col	Soc	0.377	0.909	Rolling Stones	0.0123701	0.0757089
2280	4	6847	0.410398	0.550305	Col	Soc	0.377	0.909	Rolling Stones	0.0469564	0.100086
2280	4	6848	0.368891	0.785885	Col	Soc	0.377	0.909	Rolling Stones	0.279097	0.336115
2280	4	6849	0.318953	0.672256	Col	Soc	0.377	0.909	Rolling Stones	0.179594	0.251659
2280	4	6852	0.379014	0.223847	Col	Soc	0.377	0.909	Rolling Stones	0.284043	0.249678
2280	4	6853	0.619838	0.408028	Col	Soc	0.377	0.909	Rolling Stones	0.24979	0.172113
2280	4	6854	0.472938	0.27725	Col	Soc	0.377	0.909	Rolling Stones	0.24461	0.184814
2280	4	6855	0.677838	0.259127	Col	Soc	0.377	0.909	Rolling Stones	0.379696	0.300014
2280	5	6846	0.416298	0.52185	Col	NoS	0.661	0.586	Elizabeth I	0.0522752	0.0573822
2280	5	6847	0.316003	0.403963	Col	NoS	0.661	0.586	Elizabeth I	0.181914	0.211262
2280	5	6848	0.628406	0.79067	Col	NoS	0.661	0.586	Elizabeth I	0.327174	0.286039
2280	5	6849	0.610988	0.509654	Col	NoS	0.661	0.586	Elizabeth I	0.144755	0.178635
2280	5	6852	0.265336	0.530389	Col	NoS	0.661	0.586	Elizabeth I	0.202348	0.183204
2280	5	6853	0.448746	0.505589	Col	NoS	0.661	0.586	Elizabeth I	0.0175452	0.0668752
2280	5	6854	0.323618	0.801495	Col	NoS	0.661	0.586	Elizabeth I	0.327678	0.258766
2280	5	6855	0.540105	0.514573	Col	NoS	0.661	0.586	Elizabeth I	0.0742772	0.112364
2280	6	6846	0.634587	0.558435	Col	NoS	0.385	0.544	First Escalators	0.123767	0.0892966
2280	6	6847	0.678835	0.481199	Col	NoS	0.385	0.544	First Escalators	0.168941	0.152842
2280	6	6848	0.35159	0.517943	Col	NoS	0.385	0.544	First Escalators	0.164093	0.197375
2280	6	6849	0.687684	0.558435	Col	NoS	0.385	0.544	First Escalators	0.175439	0.142377
2280	6	6852	0.509612	0.636783	Col	NoS	0.385	0.544	First Escalators	0.112392	0.088677
2280	6	6853	0.631637	0.509654	Col	NoS	0.385	0.544	First Escalators	0.117039	0.09778
2280	6	6854	0.440537	0.529324	Col	NoS	0.385	0.544	First Escalators	0.0751645	0.108047
2280	6	6855	0.428197	0.653187	Col	NoS	0.385	0.544	First Escalators	0.155494	0.152449
2280	7	6846	0.419248	0.550305	Col	NoS	0.857	0.629	William Morris	0.103117	0.0569615
2280	7	6847	0.57559	0.782012	Col	NoS	0.857	0.629	William Morris	0.186136	0.227343
2280	7	6848	0.0782331	0.532297	Col	NoS	0.857	0.629	William Morris	0.384317	0.391064
2280	7	6849	0.292404	0.928354	Col	NoS	0.857	0.629	William Morris	0.316563	0.386702
2280	7	6852	0.822811	0.816182	Col	NoS	0.857	0.629	William Morris	0.41354	0.426333
2280	7	6853	0.451696	0.51372	Col	NoS	0.857	0.629	William Morris	0.13692	0.0705657
2280	7	6854	0.446206	0.306276	Col	NoS	0.857	0.629	William Morris	0.344151	0.277249
2280	7	6855	0.64197	0.233385	Col	NoS	0.857	0.629	William Morris	0.461662	0.39123
2280	8	6846	0.593289	0.57876	Col	NoS	0.278	0.872	Most Koreans	0.0831794	0.178561
2280	8	6847	0.593289	0.550305	Col	NoS	0.278	0.872	Most Koreans	0.0806615	0.169149
2280	8	6848	0.386192	0.79067	Col	NoS	0.278	0.872	Most Koreans	0.265578	0.286968
2280	8	6849	0.490044	0.147866	Col	NoS	0.278	0.872	Most Koreans	0.410057	0.364186
2280	8	6852	0.171551	0.81894	Col	NoS	0.278	0.872	Most Koreans	0.430121	0.404926
2280	8	6853	0.389749	0.229167	Col	NoS	0.278	0.872	Most Koreans	0.350477	0.28073
2280	8	6854	0.34711	0.808135	Col	NoS	0.278	0.872	Most Koreans	0.300704	0.312245
2280	8	6855	0.466934	0.132395	Col	NoS	0.278	0.872	Most Koreans	0.427371	0.376474
2280	9	6846	0.619838	0.55437	Ind	Soc	0.569	0.362	WWI Bombs	0.0826734	0.11199
2280	9	6847	0.395649	0.52185	Ind	Soc	0.569	0.362	WWI Bombs	0.144504	0.122085
2280	9	6848	0.85332	0.517943	Ind	Soc	0.569	0.362	WWI Bombs	0.314149	0.336289
2280	9	6849	0.348451	0.493394	Ind	Soc	0.569	0.362	WWI Bombs	0.195509	0.169468
2280	9	6852	0.38279	0.664131	Ind	Soc	0.569	0.362	WWI Bombs	0.2035	0.204666
2280	9	6853	0.410398	0.505589	Ind	Soc	0.569	0.362	WWI Bombs	0.132386	0.106813
2280	9	6854	0.685491	0.593094	Ind	Soc	0.569	0.362	WWI Bombs	0.157239	0.18787
2280	9	6855	0.441109	0.227444	Ind	Soc	0.569	0.362	WWI Bombs	0.322403	0.29234
2280	10	6846	0.593289	0.867378	Ind	Soc	0.185	0.833	Edward VI	0.257822	0.333787
2280	10	6847	0.664086	0.58689	Ind	Soc	0.185	0.833	Edward VI	0.104076	0.122455
2280	10	6848	0.607645	0.785885	Ind	Soc	0.185	0.833	Edward VI	0.180173	0.255791
2280	10	6849	0.708333	0.59502	Ind	Soc	0.185	0.833	Edward VI	0.146323	0.166448
2280	10	6852	0.254431	0.497949	Ind	Soc	0.185	0.833	Edward VI	0.328677	0.300669
2280	10	6853	0.681785	0.639736	Ind	Soc	0.185	0.833	Edward VI	0.122202	0.165578
2280	10	6854	0.464972	0.215001	Ind	Soc	0.185	0.833	Edward VI	0.408274	0.332833
2280	10	6855	0.446848	0.100712	Ind	Soc	0.185	0.833	Edward VI	0.523666	0.448037
2280	11	6846	0.622788	0.558435	Ind	Soc	0.7	0.811	HG Wells	0.151008	0.172515
2280	11	6847	0.336652	0.192581	Ind	Soc	0.7	0.811	HG Wells	0.318787	0.293712
2280	11	6848	0.396572	0.460526	Ind	Soc	0.7	0.811	HG Wells	0.109512	0.144658
2280	11	6849	0.398599	0.60315	Ind	Soc	0.7	0.811	HG Wells	0.176905	0.233977
2280	11	6852	0.399235	0.530389	Ind	Soc	0.7	0.811	HG Wells	0.126508	0.178772
2280	11	6853	0.873525	0.200711	Ind	Soc	0.7	0.811	HG Wells	0.451251	0.400737
2280	11	6854	0.581567	0.412689	Ind	Soc	0.7	0.811	HG Wells	0.0905234	0.0489658
2280	11	6855	0.652013	0.332395	Ind	Soc	0.7	0.811	HG Wells	0.195606	0.143145
2280	12	6846	0.605088	0.802337	Ind	Soc	0.403	0.557	Oscar Wilde	0.305983	0.328298
2280	12	6847	0.687684	0.558435	Ind	Soc	0.403	0.557	Oscar Wilde	0.0510662	0.159709
2280	12	6848	0.35159	0.489234	Ind	Soc	0.403	0.557	Oscar Wilde	0.335398	0.197915
2280	12	6849	0.728982	0.229167	Ind	Soc	0.403	0.557	Oscar Wilde	0.281441	0.307637
2280	12	6852	0.729498	0.413864	Ind	Soc	0.403	0.557	Oscar Wilde	0.102932	0.191616
2280	12	6853	0.17146	0.221037	Ind	Soc	0.403	0.557	Oscar Wilde	0.589285	0.457346
2280	12	6854	0.652607	0.542555	Ind	Soc	0.403	0.557	Oscar Wilde	0.0488425	0.121441
2280	12	6855	0.466934	0.573979	Ind	Soc	0.403	0.557	Oscar Wilde	0.22944	0.125805
2280	13	6846	0.599189	0.550305	Ind	NoS	0.396	0.237	McDonalds UK	0.188122	0.168029
2280	13	6847	0.307153	0.428354	Ind	NoS	0.396	0.237	McDonalds UK	0.200264	0.148935
2280	13	6848	0.341209	0.144737	Ind	NoS	0.396	0.237	McDonalds UK	0.292703	0.34944
2280	13	6849	0.563791	0.273882	Ind	NoS	0.396	0.237	McDonalds UK	0.129471	0.234411
2280	13	6852	0.0977469	0.821216	Ind	NoS	0.396	0.237	McDonalds UK	0.593191	0.490508
2280	13	6853	0.543142	0.477134	Ind	NoS	0.396	0.237	McDonalds UK	0.0972299	0.0954121
2280	13	6854	0.402994	0.568577	Ind	NoS	0.396	0.237	McDonalds UK	0.20626	0.101431
2280	13	6855	0.726619	0.556157	Ind	NoS	0.396	0.237	McDonalds UK	0.279236	0.289756
2280	14	6846	0.613938	0.164126	Ind	NoS	0.467	0.482	Most Violent Crime	0.342982	0.372424
2280	14	6847	0.687684	0.550305	Ind	NoS	0.467	0.482	Most Violent Crime	0.124297	0.0211211
2280	14	6848	0.877541	0.494019	Ind	NoS	0.467	0.482	Most Violent Crime	0.305607	0.200967
2280	14	6849	0.77618	0.708841	Ind	NoS	0.467	0.482	Most Violent Crime	0.288752	0.202516
2280	14	6852	0.654548	0.85944	Ind	NoS	0.467	0.482	Most Violent Crime	0.36434	0.329765
2280	14	6853	0.386799	0.757622	Ind	NoS	0.467	0.482	Most Violent Crime	0.313669	0.370738
2280	14	6854	0.546924	0.235912	Ind	NoS	0.467	0.482	Most Violent Crime	0.269815	0.323368
2280	14	6855	0.895916	0.474969	Ind	NoS	0.467	0.482	Most Violent Crime	0.325148	0.223038
2280	15	6846	0.610988	0.53811	Ind	NoS	0.522	0.809	Arthur Conan Doyle	0.235048	0.105348
2280	15	6847	0.121313	0.834858	Ind	NoS	0.522	0.809	Arthur Conan Doyle	0.599891	0.597235
2280	15	6848	0.894842	0.111244	Ind	NoS	0.522	0.809	Arthur Conan Doyle	0.484537	0.462688
2280	15	6849	0.410398	0.55437	Ind	NoS	0.522	0.809	Arthur Conan Doyle	0.215113	0.195987
2280	15	6852	0.503572	0.165584	Ind	NoS	0.522	0.809	Arthur Conan Doyle	0.185426	0.283333
2280	15	6853	0.787979	0.318598	Ind	NoS	0.522	0.809	Arthur Conan Doyle	0.317096	0.249767
2280	15	6854	0.629596	0.52006	Ind	NoS	0.522	0.809	Arthur Conan Doyle	0.232877	0.0988925
2280	15	6855	0.603233	0.48487	Ind	NoS	0.522	0.809	Arthur Conan Doyle	0.18917	0.0549222
2280	16	6846	0.811578	0.180386	Ind	NoS	0.658	0.308	David Beckham	0.419678	0.337938
2280	16	6847	0.652286	0.233232	Ind	NoS	0.658	0.308	David Beckham	0.304514	0.238119
2280	16	6848	0.870621	0.79067	Ind	NoS	0.658	0.308	David Beckham	0.39397	0.394726
2280	16	6849	0.661136	0.782012	Ind	NoS	0.658	0.308	David Beckham	0.267427	0.311809
2280	16	6852	0.416219	0.850834	Ind	NoS	0.658	0.308	David Beckham	0.360346	0.440402
2280	16	6853	0.254056	0.310467	Ind	NoS	0.658	0.308	David Beckham	0.389327	0.417146
2280	16	6854	0.580978	0.157183	Ind	NoS	0.658	0.308	David Beckham	0.371078	0.319135
2280	16	6855	0.865786	0.463088	Ind	NoS	0.658	0.308	David Beckham	0.296257	0.226841
2281	1	6856	0.425805	0.549854	Col	Soc	0.405	0.436	Alan Turing	0.106092	0.176697
2281	1	6857	0.386192	0.149746	Col	Soc	0.405	0.436	Alan Turing	0.301389	0.234986
2281	1	6858	0.310067	0.266821	Col	Soc	0.405	0.436	Alan Turing	0.223577	0.178964
2281	1	6859	0.448746	0.241362	Col	Soc	0.405	0.436	Alan Turing	0.204112	0.133875
2281	1	6860	0.392699	0.391768	Col	Soc	0.405	0.436	Alan Turing	0.0746189	0.0620519
2281	1	6861	0.681456	0.494789	Col	Soc	0.405	0.436	Alan Turing	0.241994	0.258319
2281	1	6862	0.522493	0.531952	Col	Soc	0.405	0.436	Alan Turing	0.116452	0.171685
2281	2	6856	0.334802	0.696748	Col	Soc	0.344	0.109	Oldest Tree	0.0553612	0.104912
2281	2	6857	0.209721	0.743047	Col	Soc	0.344	0.109	Oldest Tree	0.18785	0.0286132
2281	2	6858	0.296226	0.855338	Col	Soc	0.344	0.109	Oldest Tree	0.190809	0.13861
2281	2	6859	0.0770649	0.802337	Col	Soc	0.344	0.109	Oldest Tree	0.33248	0.173909
2281	2	6860	0.254056	0.655996	Col	Soc	0.344	0.109	Oldest Tree	0.1395	0.076982
2281	2	6861	0.214017	0.67859	Col	Soc	0.344	0.109	Oldest Tree	0.175898	0.0563976
2281	2	6862	0.262906	0.682972	Col	Soc	0.344	0.109	Oldest Tree	0.126845	0.0550318
2281	3	6856	0.536235	0.596465	Col	Soc	0.572	0.451	Jack The Ripper	0.0690981	0.0470933
2281	3	6857	0.323908	0.580368	Col	Soc	0.572	0.451	Jack The Ripper	0.178671	0.168924
2281	3	6858	0.379271	0.529979	Col	Soc	0.572	0.451	Jack The Ripper	0.118821	0.123371
2281	3	6859	0.926622	0.859248	Col	Soc	0.572	0.451	Jack The Ripper	0.535205	0.516877
2281	3	6860	0.333702	0.436484	Col	Soc	0.572	0.451	Jack The Ripper	0.193483	0.213091
2281	3	6861	0.468793	0.504899	Col	Soc	0.572	0.451	Jack The Ripper	0.0447934	0.0771588
2281	3	6862	0.481195	0.540115	Col	Soc	0.572	0.451	Jack The Ripper	0.0165806	0.0398409
2281	4	6856	0.533707	0.485549	Col	Soc	0.377	0.909	Rolling Stones	0.0141548	0.034293
2281	4	6857	0.548821	0.757401	Col	Soc	0.377	0.909	Rolling Stones	0.285257	0.303782
2281	4	6858	0.621486	0.486917	Col	Soc	0.377	0.909	Rolling Stones	0.0952822	0.0822741
2281	4	6859	0.525442	0	Col	Soc	0.377	0.909	Rolling Stones	0.472966	0.454107
2281	4	6860	0.587389	0.456809	Col	Soc	0.377	0.909	Rolling Stones	0.0622896	0.0412662
2281	4	6861	0.525679	0.448624	Col	Soc	0.377	0.909	Rolling Stones	0.0243883	0.0211669
2281	4	6862	0.481195	0.540115	Col	Soc	0.377	0.909	Rolling Stones	0.0814169	0.108218
2281	5	6856	0.511695	0.249007	Col	NoS	0.661	0.586	Elizabeth I	0.217184	0.239571
2281	5	6857	0.140517	0.484674	Col	NoS	0.661	0.586	Elizabeth I	0.376268	0.369666
2281	5	6858	0.614565	0.544333	Col	NoS	0.661	0.586	Elizabeth I	0.125557	0.11836
2281	5	6859	0.728982	0.489329	Col	NoS	0.661	0.586	Elizabeth I	0.213914	0.218821
2281	5	6860	0.681785	0.590955	Col	NoS	0.661	0.586	Elizabeth I	0.207254	0.199841
2281	5	6861	0.415348	0.537925	Col	NoS	0.661	0.586	Elizabeth I	0.123895	0.106889
2281	5	6862	0.478245	0.523788	Col	NoS	0.661	0.586	Elizabeth I	0.069091	0.0475273
2281	6	6856	0.66609	0.530079	Col	NoS	0.385	0.544	First Escalators	0.166017	0.152809
2281	6	6857	0.420794	0.566014	Col	NoS	0.385	0.544	First Escalators	0.11169	0.120068
2281	6	6858	0.500378	0.506056	Col	NoS	0.385	0.544	First Escalators	0.0145918	0.0204552
2281	6	6859	0.248156	0.420224	Col	NoS	0.385	0.544	First Escalators	0.266205	0.279389
2281	6	6860	0.646386	0.550305	Col	NoS	0.385	0.544	First Escalators	0.153391	0.140422
2281	6	6861	0.576363	0.407573	Col	NoS	0.385	0.544	First Escalators	0.11092	0.105229
2281	6	6862	0.563791	0.482972	Col	NoS	0.385	0.544	First Escalators	0.0599952	0.0478393
2281	7	6856	0.511695	0.401549	Col	NoS	0.857	0.629	William Morris	0.147183	0.0943884
2281	7	6857	0.382731	0.513382	Col	NoS	0.857	0.629	William Morris	0.14716	0.146145
2281	7	6858	0.583423	0.266821	Col	NoS	0.857	0.629	William Morris	0.287092	0.234483
2281	7	6859	0.469395	0.916159	Col	NoS	0.857	0.629	William Morris	0.372387	0.425589
2281	7	6860	0.457596	0.371443	Col	NoS	0.857	0.629	William Morris	0.18931	0.141673
2281	7	6861	0.798744	0.407675	Col	NoS	0.857	0.629	William Morris	0.306978	0.284671
2281	7	6862	0.490044	0.585013	Col	NoS	0.857	0.629	William Morris	0.0513825	0.0979469
2281	8	6856	0.411489	0.768782	Col	NoS	0.278	0.872	Most Koreans	0.272378	0.256162
2281	8	6857	0.35505	0.54209	Col	NoS	0.278	0.872	Most Koreans	0.148847	0.133126
2281	8	6858	0.441555	0.525194	Col	NoS	0.278	0.872	Most Koreans	0.06073	0.0454001
2281	8	6859	0.76733	0.473069	Col	NoS	0.278	0.872	Most Koreans	0.269371	0.284977
2281	8	6860	0.445796	0.444614	Col	NoS	0.278	0.872	Most Koreans	0.0864824	0.0893992
2281	8	6861	0.535655	0.341365	Col	NoS	0.278	0.872	Most Koreans	0.173618	0.189004
2281	8	6862	0.451696	0.572768	Col	NoS	0.278	0.872	Most Koreans	0.0785125	0.0601829
2281	9	6856	0.44629	0.654375	Ind	Soc	0.569	0.362	WWI Bombs	0.116883	0.108072
2281	9	6857	0.718372	0.632999	Ind	Soc	0.569	0.362	WWI Bombs	0.224856	0.195917
2281	9	6858	0.175119	0.496486	Ind	Soc	0.569	0.362	WWI Bombs	0.337503	0.364229
2281	9	6859	0.466445	0.582825	Ind	Soc	0.569	0.362	WWI Bombs	0.0497271	0.0621673
2281	9	6861	0.789952	0.572158	Ind	Soc	0.569	0.362	WWI Bombs	0.282943	0.261642
2281	9	6862	0.498894	0.568686	Ind	Soc	0.569	0.362	WWI Bombs	0.016336	0.0335716
2281	10	6856	0.619057	0.562566	Ind	Soc	0.185	0.833	Edward VI	0.144328	0.142002
2281	10	6857	0.154358	0.403334	Ind	Soc	0.185	0.833	Edward VI	0.350006	0.350997
2281	10	6858	0.645707	0.563472	Ind	Soc	0.185	0.833	Edward VI	0.170829	0.166614
2281	10	6859	0.664086	0.623476	Ind	Soc	0.185	0.833	Edward VI	0.205243	0.212314
2281	10	6860	0.457596	0.298272	Ind	Soc	0.185	0.833	Edward VI	0.242742	0.203712
2281	10	6861	0.457765	0.547009	Ind	Soc	0.185	0.833	Edward VI	0.0198688	0.0589554
2281	10	6862	0.445796	0.495217	Ind	Soc	0.185	0.833	Edward VI	0.0545069	0.0464142
2281	11	6856	0.586336	0.181905	Ind	Soc	0.7	0.811	HG Wells	0.396137	0.374554
2281	11	6857	0.645707	0.144961	Ind	Soc	0.7	0.811	HG Wells	0.444081	0.421716
2281	11	6858	0.659548	0.831414	Ind	Soc	0.7	0.811	HG Wells	0.286748	0.301081
2281	11	6859	0.669985	0.830793	Ind	Soc	0.7	0.811	HG Wells	0.290975	0.304717
2281	11	6860	0.404499	0.786077	Ind	Soc	0.7	0.811	HG Wells	0.247387	0.270206
2281	11	6861	0.641014	0.823357	Ind	Soc	0.7	0.811	HG Wells	0.271624	0.286804
2281	11	6862	0.192109	0.27889	Ind	Soc	0.7	0.811	HG Wells	0.450722	0.445625
2281	12	6856	0.287768	0.371888	Ind	Soc	0.403	0.557	Oscar Wilde	0.2285	0.208779
2281	12	6857	0.52114	0.451181	Ind	Soc	0.403	0.557	Oscar Wilde	0.0183543	0.0395582
2281	12	6858	0.808337	0.821845	Ind	Soc	0.403	0.557	Oscar Wilde	0.485948	0.495429
2281	12	6859	0.463496	0.204776	Ind	Soc	0.403	0.557	Oscar Wilde	0.24087	0.245306
2281	12	6860	0.413348	0.216972	Ind	Soc	0.403	0.557	Oscar Wilde	0.243071	0.24226
2281	12	6861	0.357716	0.547272	Ind	Soc	0.403	0.557	Oscar Wilde	0.181238	0.157889
2281	12	6862	0.519543	0.531952	Ind	Soc	0.403	0.557	Oscar Wilde	0.0910798	0.0908338
2281	13	6856	0.6134	0.386011	Ind	NoS	0.396	0.237	McDonalds UK	0.0873258	0.0784395
2281	13	6857	0.645707	0.499028	Ind	NoS	0.396	0.237	McDonalds UK	0.127779	0.137684
2281	13	6858	0.396572	0.314668	Ind	NoS	0.396	0.237	McDonalds UK	0.182653	0.172558
2281	13	6859	0.431047	0.212907	Ind	NoS	0.396	0.237	McDonalds UK	0.242195	0.226328
2281	13	6860	0.587389	0.51372	Ind	NoS	0.396	0.237	McDonalds UK	0.0970181	0.112814
2281	13	6861	0.646192	0.423463	Ind	NoS	0.396	0.237	McDonalds UK	0.108334	0.10756
2281	13	6862	0.454646	0.531952	Ind	NoS	0.396	0.237	McDonalds UK	0.131595	0.147066
2281	14	6856	0.683474	0.405787	Ind	NoS	0.467	0.482	Most Violent Crime	0.19136	0.19157
2281	14	6857	0.434635	0.867449	Ind	NoS	0.467	0.482	Most Violent Crime	0.346435	0.333484
2281	14	6858	0.607645	0.836199	Ind	NoS	0.467	0.482	Most Violent Crime	0.245738	0.256422
2281	14	6859	0.433997	0.883638	Ind	NoS	0.467	0.482	Most Violent Crime	0.359746	0.347854
2281	14	6860	0.351401	0.52998	Ind	NoS	0.467	0.482	Most Violent Crime	0.302203	0.256865
2281	14	6861	0.750526	0.301641	Ind	NoS	0.467	0.482	Most Violent Crime	0.309833	0.31469
2281	14	6862	0.962021	0.233992	Ind	NoS	0.467	0.482	Most Violent Crime	0.478191	0.498207
2281	15	6856	0.451367	0.230647	Ind	NoS	0.522	0.809	Arthur Conan Doyle	0.211525	0.225438
2281	15	6857	0.69761	0.159315	Ind	NoS	0.522	0.809	Arthur Conan Doyle	0.296252	0.318601
2281	15	6858	0.624946	0.51084	Ind	NoS	0.522	0.809	Arthur Conan Doyle	0.1192	0.111131
2281	15	6859	0.593289	0.497459	Ind	NoS	0.522	0.809	Arthur Conan Doyle	0.0906909	0.0793195
2281	15	6860	0.490044	0.59502	Ind	NoS	0.522	0.809	Arthur Conan Doyle	0.188313	0.166088
2281	15	6861	0.462532	0.547272	Ind	NoS	0.522	0.809	Arthur Conan Doyle	0.157723	0.135621
2281	15	6862	0.472345	0.519707	Ind	NoS	0.522	0.809	Arthur Conan Doyle	0.129637	0.107821
2281	16	6856	0.653821	0.907198	Ind	NoS	0.658	0.308	David Beckham	0.384267	0.370842
2281	16	6857	0.870621	0.417688	Ind	NoS	0.658	0.308	David Beckham	0.441166	0.440276
2281	16	6858	0.386192	0.319453	Ind	NoS	0.658	0.308	David Beckham	0.266698	0.279982
2281	16	6859	0.336652	0.57063	Ind	NoS	0.658	0.308	David Beckham	0.12233	0.129252
2281	16	6860	0.336652	0.509654	Ind	NoS	0.658	0.308	David Beckham	0.139086	0.150223
2281	16	6861	0.426735	0.697565	Ind	NoS	0.658	0.308	David Beckham	0.12568	0.115768
2281	16	6862	0.242257	0.695217	Ind	NoS	0.658	0.308	David Beckham	0.247217	0.246851
2282	1	6864	0.487117	0.237571	Col	Soc	0.405	0.436	Alan Turing	0.255814	0.290723
2282	1	6867	0.717183	0.806402	Col	Soc	0.405	0.436	Alan Turing	0.382728	0.379123
2282	1	6868	0.433997	0.57063	Col	Soc	0.405	0.436	Alan Turing	0.0999874	0.0511259
2282	1	6869	0.610198	0.201338	Col	Soc	0.405	0.436	Alan Turing	0.312943	0.358381
2282	1	6870	0.140299	0.862096	Col	Soc	0.405	0.436	Alan Turing	0.513325	0.463628
2282	1	6871	0.376089	0.484573	Col	Soc	0.405	0.436	Alan Turing	0.121456	0.0947994
2282	2	6864	0.272393	0.59774	Col	Soc	0.344	0.109	Oldest Tree	0.162412	0.161917
2282	2	6867	0.200959	0.851118	Col	Soc	0.344	0.109	Oldest Tree	0.101953	0.106313
2282	2	6868	0.203909	0.830793	Col	Soc	0.344	0.109	Oldest Tree	0.0814178	0.0859225
2282	2	6869	0.210584	0.78333	Col	Soc	0.344	0.109	Oldest Tree	0.0335188	0.0388875
2282	2	6870	0.155704	0.838151	Col	Soc	0.344	0.109	Oldest Tree	0.107056	0.105409
2282	2	6871	0.185264	0.568117	Col	Soc	0.344	0.109	Oldest Tree	0.185093	0.177834
2282	3	6864	0.370552	0.572316	Col	Soc	0.572	0.451	Jack The Ripper	0.176073	0.141462
2282	3	6867	0.602139	0.550305	Col	Soc	0.572	0.451	Jack The Ripper	0.0593285	0.121941
2282	3	6868	0.531342	0.692581	Col	Soc	0.572	0.451	Jack The Ripper	0.152864	0.0764178
2282	3	6869	0.417072	0.573529	Col	Soc	0.572	0.451	Jack The Ripper	0.130912	0.0985836
2282	3	6870	0.683305	0.820524	Col	Soc	0.572	0.451	Jack The Ripper	0.31316	0.268404
2282	3	6871	0.414622	0.520016	Col	Soc	0.572	0.451	Jack The Ripper	0.130624	0.13472
2282	4	6864	0.33681	0.563842	Col	Soc	0.377	0.909	Rolling Stones	0.131814	0.115596
2282	4	6867	0.513643	0.351118	Col	Soc	0.377	0.909	Rolling Stones	0.149716	0.163499
2282	4	6868	0.433997	0.534045	Col	Soc	0.377	0.909	Rolling Stones	0.0531535	0.0474251
2282	4	6869	0.334529	0.580707	Col	Soc	0.377	0.909	Rolling Stones	0.144642	0.128905
2282	4	6870	0.333112	0.475367	Col	Soc	0.377	0.909	Rolling Stones	0.106526	0.0915362
2282	4	6871	0.590768	0.421282	Col	Soc	0.377	0.909	Rolling Stones	0.162713	0.179694
2282	5	6864	0.434969	0.55113	Col	NoS	0.661	0.586	Elizabeth I	0.155997	0.126295
2282	5	6867	0.664086	0.147866	Col	NoS	0.661	0.586	Elizabeth I	0.39133	0.357125
2282	5	6868	0.699484	0.399898	Col	NoS	0.661	0.586	Elizabeth I	0.327524	0.261971
2282	5	6869	0.390339	0.515491	Col	NoS	0.661	0.586	Elizabeth I	0.108662	0.102703
2282	5	6870	0.337002	0.490893	Col	NoS	0.661	0.586	Elizabeth I	0.0896592	0.121245
2282	5	6871	0.106365	0.444066	Col	NoS	0.661	0.586	Elizabeth I	0.268091	0.332895
2282	6	6864	0.419632	0.525706	Col	NoS	0.385	0.544	First Escalators	0.0704803	0.0937663
2282	6	6867	0.678835	0.525915	Col	NoS	0.385	0.544	First Escalators	0.206814	0.297147
2282	6	6868	0.233407	0.302337	Col	NoS	0.385	0.544	First Escalators	0.303261	0.209792
2282	6	6869	0.413523	0.580046	Col	NoS	0.385	0.544	First Escalators	0.114885	0.146126
2282	6	6870	0.263348	0.110299	Col	NoS	0.385	0.544	First Escalators	0.430014	0.350714
2282	6	6871	0.366915	0.565585	Col	NoS	0.385	0.544	First Escalators	0.136579	0.133791
2282	7	6864	0.658896	0.529943	Col	NoS	0.857	0.629	William Morris	0.142317	0.10685
2282	7	6867	0.17146	0.517785	Col	NoS	0.857	0.629	William Morris	0.346493	0.388743
2282	7	6868	0.711283	0.493394	Col	NoS	0.857	0.629	William Morris	0.200199	0.169067
2282	7	6869	0.314044	0.43836	Col	NoS	0.857	0.629	William Morris	0.228019	0.273783
2282	7	6870	0.918683	0.940456	Col	NoS	0.857	0.629	William Morris	0.56565	0.52198
2282	7	6871	0.570585	0.461788	Col	NoS	0.857	0.629	William Morris	0.09649	0.102671
2282	8	6864	0.628221	0.508757	Col	NoS	0.278	0.872	Most Koreans	0.123495	0.114181
2282	8	6867	0.433997	0.432419	Col	NoS	0.278	0.872	Most Koreans	0.149433	0.175231
2282	8	6868	0.631637	0.525915	Col	NoS	0.278	0.872	Most Koreans	0.140636	0.131675
2282	8	6869	0.429146	0.276152	Col	NoS	0.278	0.872	Most Koreans	0.191477	0.213764
2282	8	6870	0.939885	0.11021	Col	NoS	0.278	0.872	Most Koreans	0.460221	0.440363
2282	8	6871	0.570585	0.527611	Col	NoS	0.278	0.872	Most Koreans	0.132292	0.135368
2282	9	6864	0.410429	0.525706	Ind	Soc	0.569	0.362	WWI Bombs	0.0497158	0.0371017
2282	9	6867	0.16851	0.290142	Ind	Soc	0.569	0.362	WWI Bombs	0.31314	0.31486
2282	9	6868	0.404499	0.52185	Ind	Soc	0.569	0.362	WWI Bombs	0.0475096	0.0342072
2282	9	6869	0.420532	0.518805	Ind	Soc	0.569	0.362	WWI Bombs	0.0419155	0.0310753
2282	9	6870	0.67041	0.510481	Ind	Soc	0.569	0.362	WWI Bombs	0.252784	0.258448
2282	9	6871	0.402913	0.56513	Ind	Soc	0.569	0.362	WWI Bombs	0.0898494	0.0770914
2282	10	6864	0.425767	0.491808	Ind	Soc	0.185	0.833	Edward VI	0.0987812	0.112573
2282	10	6867	0.684735	0.326728	Ind	Soc	0.185	0.833	Edward VI	0.216522	0.201297
2282	10	6868	0.832227	0.273882	Ind	Soc	0.185	0.833	Edward VI	0.366778	0.351691
2282	10	6869	0.40921	0.489932	Ind	Soc	0.185	0.833	Edward VI	0.114625	0.128078
2282	10	6870	0.708336	0.609477	Ind	Soc	0.185	0.833	Edward VI	0.233006	0.230012
2282	10	6871	0.141877	0.56694	Ind	Soc	0.185	0.833	Edward VI	0.392408	0.406201
2282	11	6864	0.37362	0.20791	Ind	Soc	0.7	0.811	HG Wells	0.0997972	0.0736903
2282	11	6867	0.375	0.416159	Ind	Soc	0.7	0.811	HG Wells	0.147169	0.18219
2282	11	6868	0.189159	0.245427	Ind	Soc	0.7	0.811	HG Wells	0.252488	0.24816
2282	11	6869	0.426998	0.157639	Ind	Soc	0.7	0.811	HG Wells	0.126426	0.087927
2282	11	6870	0.646603	0.231142	Ind	Soc	0.7	0.811	HG Wells	0.214342	0.209739
2282	11	6871	0.612535	0.211474	Ind	Soc	0.7	0.811	HG Wells	0.188119	0.178387
2282	12	6864	0.388957	0.487571	Ind	Soc	0.403	0.557	Oscar Wilde	0.230009	0.184965
2282	12	6867	0.354351	0.452744	Ind	Soc	0.403	0.557	Oscar Wilde	0.277307	0.234046
2282	12	6868	0.433997	0.851118	Ind	Soc	0.403	0.557	Oscar Wilde	0.171442	0.252192
2282	12	6869	0.412186	0.794584	Ind	Soc	0.403	0.557	Oscar Wilde	0.132982	0.210874
2282	12	6870	0.940848	0.589096	Ind	Soc	0.403	0.557	Oscar Wilde	0.456557	0.418748
2282	12	6871	0.607121	0.515601	Ind	Soc	0.403	0.557	Oscar Wilde	0.207902	0.130366
2282	13	6864	0.376687	0.508757	Ind	NoS	0.396	0.237	McDonalds UK	0.172568	0.155718
2282	13	6867	0.664086	0.505589	Ind	NoS	0.396	0.237	McDonalds UK	0.126003	0.136106
2282	13	6868	0.793879	0.509654	Ind	NoS	0.396	0.237	McDonalds UK	0.251625	0.264229
2282	13	6869	0.394652	0.907775	Ind	NoS	0.396	0.237	McDonalds UK	0.391042	0.399364
2282	13	6870	0.56764	0.586164	Ind	NoS	0.396	0.237	McDonalds UK	0.0454078	0.0653838
2282	13	6871	0.386778	0.175677	Ind	NoS	0.396	0.237	McDonalds UK	0.403444	0.384512
2282	14	6864	0.355215	0.19096	Ind	NoS	0.467	0.482	Most Violent Crime	0.354585	0.387626
2282	14	6867	0.610988	0.733232	Ind	NoS	0.467	0.482	Most Violent Crime	0.252264	0.216927
2282	14	6868	0.844027	0.52185	Ind	NoS	0.467	0.482	Most Violent Crime	0.380666	0.290624
2282	14	6869	0.405532	0.924326	Ind	NoS	0.467	0.482	Most Violent Crime	0.399906	0.426685
2282	14	6870	0.504535	0.533952	Ind	NoS	0.467	0.482	Most Violent Crime	0.0414567	0.0498615
2282	14	6871	0.600168	0.240193	Ind	NoS	0.467	0.482	Most Violent Crime	0.319212	0.287717
2282	15	6864	0.671166	0.487571	Ind	NoS	0.522	0.809	Arthur Conan Doyle	0.231229	0.238228
2282	15	6867	0.413348	0.489329	Ind	NoS	0.522	0.809	Arthur Conan Doyle	0.130638	0.197259
2282	15	6868	0.646386	0.806402	Ind	NoS	0.522	0.809	Arthur Conan Doyle	0.26548	0.199475
2282	15	6869	0.34752	0.497821	Ind	NoS	0.522	0.809	Arthur Conan Doyle	0.165155	0.230124
2282	15	6870	0.377222	0.893049	Ind	NoS	0.522	0.809	Arthur Conan Doyle	0.302601	0.265964
2282	15	6871	0.597394	0.797434	Ind	NoS	0.522	0.809	Arthur Conan Doyle	0.228737	0.16187
2282	16	6864	0.183436	0.563842	Ind	NoS	0.658	0.308	David Beckham	0.26	0.323938
2282	16	6867	0.442847	0.282012	Ind	NoS	0.658	0.308	David Beckham	0.169808	0.127068
2282	16	6868	0.313053	0.464939	Ind	NoS	0.658	0.308	David Beckham	0.105153	0.164338
2282	16	6869	0.832891	0.525093	Ind	NoS	0.658	0.308	David Beckham	0.422524	0.384758
2282	16	6870	0.609934	0.402778	Ind	NoS	0.658	0.308	David Beckham	0.19848	0.143224
2282	16	6871	0.418438	0.202188	Ind	NoS	0.658	0.308	David Beckham	0.247675	0.21025
2283	1	6872	0.128014	0.845741	Col	Soc	0.405	0.436	Alan Turing	0.628911	0.559599
2283	1	6873	0.743732	0.692581	Col	Soc	0.405	0.436	Alan Turing	0.246839	0.234954
2283	1	6874	0.97087	0.0299797	Col	Soc	0.405	0.436	Alan Turing	0.555749	0.62517
2283	1	6875	0.901443	0.519967	Col	Soc	0.405	0.436	Alan Turing	0.272173	0.317906
2283	1	6876	0.615989	0.518869	Col	Soc	0.405	0.436	Alan Turing	0.0503659	0.032503
2283	1	6877	0.141181	0.51709	Col	Soc	0.405	0.436	Alan Turing	0.494498	0.442372
2283	2	6872	0.3164	0.835978	Col	Soc	0.344	0.109	Oldest Tree	0.327456	0.330467
2283	2	6873	0.115413	0.216972	Col	Soc	0.344	0.109	Oldest Tree	0.324285	0.322003
2283	2	6874	0.268805	0.830793	Col	Soc	0.344	0.109	Oldest Tree	0.308494	0.310697
2283	2	6875	0.120753	0.309848	Col	Soc	0.344	0.109	Oldest Tree	0.23392	0.231181
[truncated: 246 more rows]
